# Supplementary material for: To reveal biomarkers related to macrophage and lactic acid metabolism in renal fibrosis and explore their mechanisms
Source: Front Immunol. 2025 Jul 18;16:1609903. doi: 10.3389/fimmu.2025.1609903 (PMC12313614; doi:10.3389/fimmu.2025.1609903)
Supplement: Supplementary file 1 [file DataSheet1.csv]

	x
1	PARK7
2	LDHAL6A
3	LDHD
4	PNKD
5	HAGH
6	HIF1A
7	GATD1
8	LDHA
9	LDHB
10	LDHC
11	MIR210
12	PFKFB2
13	TIGAR
14	MRS2
15	TP53
16	PER2
17	ACTN3
18	LDHAL6B
19	PET100
20	PET117
21	DNM1L
22	TSFM
23	LRPPRC
24	CDK5
25	WARS2
26	PITRM1
27	FARS2
28	YME1L1
29	LIAS
30	ADAMTS13
31	PLPBP
32	MRPL3
33	POLG2
34	FDX2
35	SLC25A26
36	COX20
37	SFXN4
38	MTFMT
39	EARS2
40	MICOS13
41	NDUFA11
42	NAXE
43	TANGO2
44	DNAJC19
45	SLC31A1
46	COX4I1
47	NADK2
48	COX6A2
49	COX6B1
50	COX8A
51	COX10
52	COX11
53	NDUFAF6
54	CRAT
55	SLC25A10
56	CYC1
57	CYP27A1
58	DGUOK
59	DLD
60	DTYMK
61	ECHS1
62	FASTKD2
63	LARS2
64	ISCU
65	PDSS1
66	RNASEH1
67	MTO1
68	TXN2
69	FBXL4
70	HIBCH
71	AMPD1
72	TPK1
73	UQCRQ
74	AMPD2
75	AMPD3
76	NFU1
77	HTRA2
78	GOT2
79	SLC25A42
80	MRPS28
81	ACAD9
82	NDUFAF4
83	SLC25A4
84	TIMM22
85	GYS2
86	HSD17B10
87	HADHB
88	HMGCL
89	HSPD1
90	KARS1
91	ACAT1
92	LIPT2
93	ACAT2
94	LETM1
95	CHCHD10
96	MDH2
97	MECP2
98	MIPEP
99	ALDH6A1
100	MT-ATP6
101	MT-CO1
102	MT-CO2
103	MT-CO3
104	MT-ND1
105	MT-ND2
106	MT-ND3
107	MT-ND4
108	MT-ND5
109	MT-ND6
110	MT-TF
111	MT-TH
112	MT-TI
113	MT-TK
114	MT-TL1
115	MT-TL2
116	MT-TN
117	MT-TP
118	MT-TQ
119	MT-TS1
120	MT-TS2
121	MT-TV
122	MT-TW
123	NDUFA1
124	NDUFA6
125	NDUFA8
126	NDUFA9
127	NDUFB8
128	NDUFB9
129	NDUFC2
130	NDUFS1
131	NDUFS2
132	NDUFS3
133	NDUFV1
134	NDUFS8
135	OCRL
136	OGDH
137	ATP5F1A
138	RRM2B
139	PNPLA8
140	PC
141	MRPS16
142	YARS2
143	NDUFA13
144	MRPS7
145	NDUFAF1
146	MRPS2
147	COQ4
148	GLRX5
149	PDHA1
150	LIPT1
151	MPC1
152	UPB1
153	SLC25A3
154	PHKG2
155	POLG
156	POLRMT
157	PDP1
158	TRMT10C
159	SARS2
160	TMEM70
161	RMND1
162	DARS2
163	PNPO
164	ATAD3A
165	TRMU
166	NAXD
167	AGK
168	NGLY1
169	TMEM126B
170	NDUFA12
171	TWNK
172	MRPS22
173	COQ8A
174	COQ9
175	RARS2
176	PDSS2
177	AARS2
178	TRMT5
179	PYGL
180	RARS1
181	BCS1L
182	MRPL12
183	SCO1
184	SDHA
185	NSUN3
186	SDHB
187	MRPS14
188	MRPL44
189	MRPS34
190	SOD1
191	STAT2
192	SURF1
193	C1QBP
194	TK2
195	TUFM
196	UQCRB
197	UQCRC2
198	UQCRH
199	CA5A
200	UQCC3
201	CARS2
202	PPCS
203	NARS2
204	TTC26
205	TARS2
206	PUS1
207	PDHX
208	CLPB
209	ISCA1
210	UQCC2
211	GFM2
212	GTPBP3
213	HPDL
214	PRSS12
215	SERAC1
216	COX14
217	GFM1
218	YARS1
219	SLC25A12
220	PNPT1
221	SUCLG1
222	SUCLA2
223	SYNJ1
224	HS6ST2
225	NFS1
226	SLC7A7
227	LYRM7
228	AIFM1
229	MTRFR
230	ATPAF2
231	TIMM50
232	LONP1
233	COX5A
234	PMPCB
235	PRORP
236	SCO2
237	SLC25A13
238	USP18
239	COX15
240	DBT
241	DLAT
242	TYMP
243	IBA57
244	FBP1
245	FH
246	ALDOB
247	PMPCA
248	MLYCD
249	ETHE1
250	G6PC1
251	SLC37A4
252	NDUFAF3
253	TKFC
254	GFER
255	COQ2
256	GATC
257	NDUFAF8
258	HADHA
259	HADH
260	HLCS
261	NDUFS7
262	COA6
263	BOLA3
264	LIG3
265	MARS1
266	MPV17
267	MT-ATP8
268	MT-TC
269	MT-CYB
270	MT-TE
271	MT-TT
272	NDUFA4
273	NDUFA10
274	NDUFB3
275	NDUFB7
276	NDUFB10
277	NDUFS4
278	NDUFS6
279	NDUFV2
280	ALDH7A1
281	PCCA
282	PCCB
283	PCK1
284	TRNT1
285	COX16
286	ATP5F1D
287	TIMMDC1
288	ATP5F1E
289	LARS1
290	PDHB
291	GATB
292	PHKA2
293	PHKB
294	NDUFB11
295	PPM1B
296	SLC52A1
297	QRSL1
298	FOXRED1
299	LYRM4
300	VARS2
301	SQOR
302	BCKDHA
303	BCKDHB
304	SLC25A19
305	ELAC2
306	RYR1
307	SDHD
308	ATPAF1
309	SLC3A1
310	TAFAZZIN
311	UQCRFS1
312	NDUFAF5
313	CAMKMT
314	NUBPL
315	COA8
316	ATP5MK
317	NDUFAF2
318	PREPL
319	GATM
320	SLC25A21
