# Supplementary material for: To reveal biomarkers related to macrophage and lactic acid metabolism in renal fibrosis and explore their mechanisms
Source: Front Immunol. 2025 Jul 18;16:1609903. doi: 10.3389/fimmu.2025.1609903 (PMC12313614; doi:10.3389/fimmu.2025.1609903)
Supplement: Supplementary file 2 [file DataSheet2.csv]

ID	Description	setSize	enrichmentScore	NES	pvalue	p.adjust	qvalue	rank	leading_edge	core_enrichment
KEGG_VALINE_LEUCINE_AND_ISOLEUCINE_DEGRADATION	KEGG_VALINE_LEUCINE_AND_ISOLEUCINE_DEGRADATION	42	-0.701374314931785	-2.77174894677586	1e-10	9.1e-09	5.21052631578947e-09	2309	tags=67%, list=14%, signal=58%	HADHB/BCAT2/DBT/HIBCH/ACAA1/BCKDHB/PCCB/DLD/ACADM/ALDH1B1/OXCT1/MCEE/ACAA2/ALDH7A1/ABAT/ALDH6A1/ALDH3A2/HIBADH/ECHS1/ACADSB/HMGCL/ACAD8/HADH/AUH/MCCC1/ACAT1/IVD/ALDH2
KEGG_OXIDATIVE_PHOSPHORYLATION	KEGG_OXIDATIVE_PHOSPHORYLATION	94	-0.590945317223408	-2.76367089808461	1e-10	9.1e-09	5.21052631578947e-09	4135	tags=62%, list=24%, signal=47%	NDUFA10/UQCR11/COX6A1/NDUFA6/NDUFA4L2/NDUFA2/NDUFA11/COX6B2/NDUFA3/NDUFB5/ATP4B/NDUFA1/NDUFV3/COX4I1/NDUFB7/SDHD/ATP6V1B2/NDUFA4/ATP6V1G2/UQCRQ/COX7A1/ATP6V1A/NDUFS4/ATP6V0E2/NDUFB6/ATP6V1D/NDUFB9/ATP4A/COX6A2/ATP6V0D1/ATP6V0A1/NDUFS7/ATP6V1B1/ATP6V0A4/NDUFB10/ATP6V1E1/NDUFA9/COX5B/UQCRC2/NDUFA8/NDUFAB1/COX8A/NDUFC1/ATP6V1G3/COX5A/SDHB/COX7B/NDUFS3/NDUFV1/UQCR10/UQCRC1/NDUFS8/ATP6V1C2/UQCRFS1/CYC…
KEGG_SYSTEMIC_LUPUS_ERYTHEMATOSUS	KEGG_SYSTEMIC_LUPUS_ERYTHEMATOSUS	45	0.665303094462347	2.6655660499758	5.22844943770881e-10	3.17192599221001e-08	1.81619822573043e-08	2833	tags=62%, list=17%, signal=52%	GRIN2A/C6/TRIM21/FCGR2A/ACTN1/C7/HLA-DMA/HLA-DQB1/HLA-DMB/HLA-DOB/HLA-DPB1/CD40/HLA-DRB1/C1QB/C1R/FCGR2B/CD86/C1QC/HLA-DPA1/SNRPD1/SNRPB/C2/C1S/HLA-DRB4/FCGR2C/HLA-DRA/FCGR3B/CD28
KEGG_CYTOKINE_CYTOKINE_RECEPTOR_INTERACTION	KEGG_CYTOKINE_CYTOKINE_RECEPTOR_INTERACTION	209	0.404830362753838	2.12899221282636	8.21642525262541e-10	3.73847348994456e-08	2.14059500002609e-08	2976	tags=37%, list=18%, signal=31%	CXCL1/CXCL2/CXCL6/CCL28/IL7R/IL7/CCL20/LIF/CCL2/IFNAR2/CSF1R/CCL19/KITLG/TNFSF8/OSMR/CCR2/CCL23/CCL5/CXCL16/CCL21/IL10RA/TNFRSF17/TNFRSF11B/CXCL13/CCR5/TNFSF13B/CCR7/IL1R1/CD40/HGF/IL15RA/CCL11/PF4V1/IFNE/TNFRSF10A/CXCR4/CD27/IL17RA/CSF2RB/INHBA/CXCL5/TNFSF11/IL18R1/PLEKHO2/TGFB2/XCL1/TNFRSF1B/CCR6/IL18RAP/CSF2RA/CCL4/CX3CR1/TNFRSF11A/PDGFRA/IL19/FAS/IL1B/PDGFA/BMP2/IFNGR2/CXCL11/TSLP/IL4R/TNFSF1…
KEGG_RIBOSOME	KEGG_RIBOSOME	62	0.594631532064702	2.55073095637701	1.06906363818433e-09	3.89139164299095e-08	2.22815368800523e-08	3025	tags=55%, list=18%, signal=45%	RPL22L1/RPL13A/RPL12/FAU/RPS19/RPS3/RPL35/RPS8/RPS9/RPL37A/RPL36/RPL29/RPS5/RPL22/RPL14/RPS27L/RPL38/RPS20/RPL3/RPL27A/RPL36A/RPL13/RPL15/RPL26/RPS25/RPL31/RPLP2/RPS27A/RPS24/RPL28/RPS2/RPL36AL/RPS21/RPL35A
KEGG_CITRATE_CYCLE_TCA_CYCLE	KEGG_CITRATE_CYCLE_TCA_CYCLE	29	-0.733375337896537	-2.64126074399319	2.65579290756564e-09	8.05590515294911e-08	4.61269294471927e-08	3071	tags=72%, list=18%, signal=59%	MDH1/SDHD/DLAT/ACLY/ACO1/DLD/PDHB/SUCLA2/SUCLG2/OGDHL/PCK2/OGDH/SDHB/IDH3B/FH/SUCLG1/IDH1/MDH2/ACO2/SDHA/IDH2
KEGG_PARKINSONS_DISEASE	KEGG_PARKINSONS_DISEASE	87	-0.524420838903275	-2.41511806510292	3.98359395688226e-09	1.03573442878939e-07	5.93046318392998e-08	4135	tags=62%, list=24%, signal=47%	NDUFA10/UQCR11/COX6A1/NDUFA6/NDUFA4L2/NDUFA2/UBA1/UBE2G1/COX6B2/NDUFA3/NDUFB5/SLC6A3/VDAC3/NDUFA1/NDUFV3/COX4I1/NDUFB7/SDHD/NDUFA4/UQCRQ/COX7A1/NDUFS4/PPID/NDUFB6/CASP9/NDUFB9/COX6A2/NDUFS7/NDUFB10/NDUFA9/CYCS/COX5B/UQCRC2/UBE2J2/NDUFA8/NDUFAB1/COX8A/NDUFC1/COX5A/SDHB/VDAC1/COX7B/NDUFS3/NDUFV1/SLC25A5/UQCR10/UQCRC1/NDUFS8/UQCRFS1/CYC1/SLC25A4/SDHA/NDUFS2/PINK1
KEGG_LEISHMANIA_INFECTION	KEGG_LEISHMANIA_INFECTION	64	0.5646431224573	2.43886890179867	7.05910555553357e-09	1.60594651388389e-07	9.19541381576083e-08	2912	tags=52%, list=17%, signal=43%	MARCKSL1/FOS/FCGR2A/MYD88/NCF4/PTGS2/TLR2/HLA-DMA/PRKCB/HLA-DQB1/ITGAM/HLA-DMB/JUN/ITGA4/NFKBIA/HLA-DOB/HLA-DPB1/HLA-DRB1/NCF2/MAPK13/HLA-DPA1/TGFB2/STAT1/IL1B/IFNGR2/PTPN6/ITGB2/HLA-DRB4/FCGR2C/HLA-DRA/MAPK1/FCGR3B/IL1A
KEGG_PROPANOATE_METABOLISM	KEGG_PROPANOATE_METABOLISM	28	-0.723562549786779	-2.58064344218584	1.34714984616751e-08	2.72423635558318e-07	1.55985771661501e-07	2322	tags=71%, list=14%, signal=62%	ACSS3/HIBCH/PCCB/LDHB/ACSS2/ACADM/ALDH1B1/MCEE/ACSS1/ALDH7A1/SUCLA2/SUCLG2/ABAT/ALDH6A1/ALDH3A2/ECHS1/SUCLG1/ACACB/ACAT1/ALDH2
KEGG_BUTANOATE_METABOLISM	KEGG_BUTANOATE_METABOLISM	30	-0.692482111413955	-2.50904509506683	3.45245974477784e-08	6.28347673549567e-07	3.59782647087375e-07	3205	tags=70%, list=19%, signal=57%	ACADS/BDH2/ACSM5/EHHADH/AACS/ACSM3/GAD1/PDHB/ALDH1B1/OXCT1/ALDH5A1/ALDH7A1/ABAT/BDH1/ALDH3A2/ECHS1/HMGCL/HADH/L2HGDH/ACAT1/ALDH2
KEGG_PYRUVATE_METABOLISM	KEGG_PYRUVATE_METABOLISM	36	-0.657225756803453	-2.50752395219878	7.47190329492847e-08	1.23626036334271e-06	7.07864522677434e-07	1753	tags=56%, list=10%, signal=50%	LDHB/DLD/LDHD/ACSS2/PKLR/HAGHL/PDHB/ALDH1B1/GRHPR/ACSS1/ALDH7A1/ALDH3A2/PCK2/ACOT12/ACACB/ME3/MDH2/ACAT1/ALDH2/HAGH
KEGG_CELL_ADHESION_MOLECULES_CAMS	KEGG_CELL_ADHESION_MOLECULES_CAMS	123	0.441005861815124	2.13806811979417	1.11839996871677e-07	1.69623995255377e-06	9.71242078096141e-07	3442	tags=41%, list=20%, signal=33%	CDH3/VCAM1/CLDN3/CLDN1/NLGN4X/CLDN4/CD2/SELL/HLA-DMA/ICAM1/VCAN/SELP/HLA-DQB1/SELE/ITGAM/HLA-DMB/ITGA4/HLA-DOB/HLA-DPB1/CD40/HLA-DRB1/ITGB8/SDC4/CD86/HLA-DPA1/HLA-A/ITGAL/CD8A/HLA-C/NFASC/MPZL1/PTPRC/HLA-F/ICAM2/HLA-E/ITGAV/SELPLG/NLGN1/ITGB2/HLA-DRB4/CD6/CD4/L1CAM/HLA-DRA/CD28/JAM3/CLDN23/ITGA8/SIGLEC1/PTPRF/PECAM1
KEGG_CHEMOKINE_SIGNALING_PATHWAY	KEGG_CHEMOKINE_SIGNALING_PATHWAY	164	0.399154201494496	2.02585828120796	1.25080531041649e-07	1.75112743458308e-06	1.00266984397759e-06	3210	tags=35%, list=19%, signal=29%	CXCL1/CXCL2/CXCL6/CCL28/CCL20/CCL2/GNG10/CCL19/RAC2/CCR2/PRKCB/CCL23/CCL5/CXCL16/LYN/CCL21/NFKBIA/CXCL13/FGR/CCR5/CCR7/ITK/RASGRP2/ELMO1/CCL11/GNG2/GNG11/PLCB4/PF4V1/CXCR4/CXCL5/DOCK2/VAV1/XCL1/RAP1B/KRAS/CCR6/HCK/STAT1/NRAS/CCL4/CX3CR1/STAT3/GNAI1/CXCL11/RAP1A/PRKX/JAK3/ADCY7/MAPK1/ARRB1/AKT3/CXCL10/CDC42/CXCR6/GNAI2/CSK/TIAM1
KEGG_GLYCINE_SERINE_AND_THREONINE_METABOLISM	KEGG_GLYCINE_SERINE_AND_THREONINE_METABOLISM	30	-0.674791952149147	-2.44494898831876	1.80788144120985e-07	2.3502458735728e-06	1.34571626075019e-06	3076	tags=67%, list=18%, signal=55%	AGXT/GCAT/MAOA/SDS/GLYCTK/PSPH/DLD/CTH/PSAT1/DMGDH/PIPOX/SHMT1/AGXT2/GLDC/CHDH/MAOB/AMT/DAO/GAMT/SARDH
KEGG_ALZHEIMERS_DISEASE	KEGG_ALZHEIMERS_DISEASE	133	-0.412059819875511	-2.04190263326327	5.39351092009782e-07	6.54412658305202e-06	3.74707074448901e-06	4135	tags=51%, list=24%, signal=39%	NDUFA10/UQCR11/COX6A1/NDUFA6/CACNA1F/NDUFA4L2/NDUFA2/BACE1/LRP1/COX6B2/CALML5/CDK5/NDUFA3/NDUFB5/ITPR2/NDUFA1/NDUFV3/COX4I1/NDUFB7/SDHD/APBB1/NDUFA4/CHP2/UQCRQ/PSEN2/COX7A1/NDUFS4/NDUFB6/BACE2/PLCB2/CASP9/NDUFB9/ITPR1/COX6A2/GRIN1/ATP2A2/NDUFS7/NDUFB10/ATP2A1/NDUFA9/CYCS/COX5B/UQCRC2/NDUFA8/CALML3/CACNA1S/NDUFAB1/COX8A/NDUFC1/MME/COX5A/SDHB/GAPDH/COX7B/MAPT/NDUFS3/NDUFV1/GRIN2C/UQCR10/UQCRC1/NDUF…
KEGG_GRAFT_VERSUS_HOST_DISEASE	KEGG_GRAFT_VERSUS_HOST_DISEASE	35	0.637784851634861	2.41865933354928	6.26085577696231e-07	7.09680803185749e-06	4.06352802286808e-06	4286	tags=71%, list=25%, signal=53%	HLA-DMA/HLA-DQB1/HLA-DMB/HLA-DOB/HLA-DPB1/HLA-DRB1/CD86/HLA-DPA1/HLA-A/HLA-C/FAS/IL1B/HLA-F/HLA-E/GZMB/HLA-DRB4/HLA-DRA/PRF1/CD28/IL1A/KLRD1/HLA-B/TNF/HLA-G/KIR3DL1
KEGG_ARGININE_AND_PROLINE_METABOLISM	KEGG_ARGININE_AND_PROLINE_METABOLISM	47	-0.585765036909058	-2.37888436127377	6.62888662316359e-07	7.09680803185749e-06	4.06352802286808e-06	4020	tags=64%, list=24%, signal=49%	P4HA3/ASL/GOT2/P4HA1/OAT/NOS3/GLUD2/MAOA/NAGS/SMS/GLUD1/PYCR1/ALDH1B1/AGMAT/ACY1/NOS2/ALDH7A1/SAT2/ALDH3A2/P4HA2/PRODH/MAOB/ALDH4A1/GOT1/DAO/ASS1/GAMT/CKM/PRODH2/ALDH2
KEGG_ALLOGRAFT_REJECTION	KEGG_ALLOGRAFT_REJECTION	30	0.665771614411623	2.43389294930697	8.29955186750327e-07	8.39176911047553e-06	4.80500371276505e-06	2833	tags=63%, list=17%, signal=53%	HLA-DMA/HLA-DQB1/HLA-DMB/HLA-DOB/HLA-DPB1/CD40/HLA-DRB1/CD86/HLA-DPA1/HLA-A/HLA-C/FAS/HLA-F/HLA-E/GZMB/HLA-DRB4/HLA-DRA/PRF1/CD28
KEGG_CARDIAC_MUSCLE_CONTRACTION	KEGG_CARDIAC_MUSCLE_CONTRACTION	60	-0.525049349992529	-2.24197949392254	1.25222816398154e-06	1.19950276760337e-05	6.86817663347216e-06	4852	tags=72%, list=29%, signal=51%	COX4I2/CACNG6/COX7C/CACNB4/UQCRB/SLC8A1/TPM3/ATP1A2/ATP1A1/UQCR11/ATP1B2/COX6A1/CACNB1/CACNA1F/ATP1B1/COX6B2/CACNG4/TPM2/COX4I1/ATP1B4/UQCRQ/COX7A1/MYL2/COX6A2/ATP2A2/MYH6/CACNG5/COX5B/CACNB2/UQCRC2/TNNT2/CACNA1S/COX8A/MYL3/COX5A/MYH7/COX7B/UQCR10/UQCRC1/CACNG1/UQCRFS1/CYC1/TNNC1
KEGG_AUTOIMMUNE_THYROID_DISEASE	KEGG_AUTOIMMUNE_THYROID_DISEASE	37	0.609773431728273	2.33860695277715	1.3332149786379e-06	1.21322563056049e-05	6.94675173079746e-06	2833	tags=54%, list=17%, signal=45%	HLA-DMA/HLA-DQB1/HLA-DMB/HLA-DOB/HLA-DPB1/CD40/HLA-DRB1/CD86/HLA-DPA1/HLA-A/HLA-C/FAS/HLA-F/HLA-E/GZMB/HLA-DRB4/TSHR/HLA-DRA/PRF1/CD28
KEGG_GLYCOLYSIS_GLUCONEOGENESIS	KEGG_GLYCOLYSIS_GLUCONEOGENESIS	52	-0.540000397854694	-2.23786807226752	1.93640904280795e-06	1.67822117043355e-05	9.60924788160334e-06	2386	tags=56%, list=14%, signal=48%	ALDH3A1/PGK1/TPI1/HK3/FBP2/DLAT/GCK/ADH5/ADH6/LDHB/DLD/ACSS2/PKLR/PDHB/ALDH1B1/PGK2/ACSS1/ALDH7A1/AKR1A1/FBP1/ALDH3A2/PCK2/GAPDH/GALM/PFKM/ENO3/PGAM2/ALDH2/PGM1
KEGG_CALCIUM_SIGNALING_PATHWAY	KEGG_CALCIUM_SIGNALING_PATHWAY	149	-0.382333222301825	-1.92915477114239	2.14402374533977e-06	1.77369237114472e-05	1.01559019516095e-05	3526	tags=42%, list=21%, signal=33%	PLCD4/CALML5/ERBB2/ATP2B2/VDAC3/TNNC2/HTR4/PLCE1/P2RX4/HTR2A/MYLK2/GNA11/NOS3/ITPR2/BST1/CHP2/HTR5A/CACNA1A/PPID/PLCB2/ADRA1D/CACNA1I/GRPR/ADCY9/HRH2/ITPR1/HTR7/ERBB3/CACNA1G/HTR6/GRIN1/ATP2A2/PRKACG/PRKCG/P2RX2/ATP2A1/PHKG1/ADRB1/NOS2/PTGFR/ITPKA/SPHK2/PHKA1/CALML3/CACNA1S/PTGER1/GRM1/CAMK2B/CAMK2G/CAMK2A/VDAC1/PLCG2/GRIN2C/LTB4R2/CACNA1H/SLC25A5/RYR1/CALM1/ADCY1/SLC25A4/PTGER3/TNNC1
KEGG_INTESTINAL_IMMUNE_NETWORK_FOR_IGA_PRODUCTION	KEGG_INTESTINAL_IMMUNE_NETWORK_FOR_IGA_PRODUCTION	39	0.59449756246972	2.30252918994156	3.20828464683346e-06	2.538729590103e-05	1.45363926790166e-05	1206	tags=41%, list=7%, signal=38%	CCL28/PIGR/HLA-DMA/HLA-DQB1/TNFRSF17/HLA-DMB/ITGA4/HLA-DOB/HLA-DPB1/TNFSF13B/CD40/HLA-DRB1/IL15RA/CXCR4/CD86/HLA-DPA1
KEGG_HEMATOPOIETIC_CELL_LINEAGE	KEGG_HEMATOPOIETIC_CELL_LINEAGE	77	0.470280734955708	2.10686360596156	6.57917684669141e-06	4.98920910874098e-05	2.85674784132653e-05	2999	tags=49%, list=18%, signal=41%	IL7R/IL7/CD2/CSF1R/CD33/KITLG/CD1C/CD1D/CD3D/ITGAM/ITGA4/MS4A1/CD3G/IL1R1/HLA-DRB1/CD1E/ITGA3/CD8A/CD44/CSF2RA/CD38/CD14/IL1B/CD55/IL4R/CD3E/HLA-DRB4/CD4/HLA-DRA/IL6R/FLT3LG/ITGB3/CD1B/ITGA2/IL1A/CD9/FLT3/CD19
KEGG_HUNTINGTONS_DISEASE	KEGG_HUNTINGTONS_DISEASE	147	-0.376856137246699	-1.89682975223441	8.57571764753894e-06	6.24312244740835e-05	3.57472019834255e-05	2835	tags=37%, list=17%, signal=31%	NDUFA1/IFT57/NDUFV3/COX4I1/NDUFB7/CLTA/POLR2E/SDHD/HAP1/NDUFA4/POLR2C/UQCRQ/COX7A1/NDUFS4/PPID/NDUFB6/PLCB2/CASP9/NDUFB9/ITPR1/CREBBP/DLG4/AP2A1/COX6A2/GRIN1/NDUFS7/BBC3/NDUFB10/DCTN2/NDUFA9/CYCS/COX5B/RCOR1/PPARGC1A/UQCRC2/NDUFA8/NDUFAB1/COX8A/NDUFC1/COX5A/POLR2F/SDHB/VDAC1/COX7B/NDUFS3/NDUFV1/SLC25A5/UQCR10/UQCRC1/NDUFS8/UQCRFS1/CYC1/SLC25A4/SDHA/NDUFS2
KEGG_TYPE_I_DIABETES_MELLITUS	KEGG_TYPE_I_DIABETES_MELLITUS	38	0.586956389843093	2.26443281897919	9.66091402087762e-06	6.76263981461434e-05	3.8721882107971e-05	2912	tags=55%, list=17%, signal=46%	PTPRN2/HLA-DMA/HLA-DQB1/HLA-DMB/HLA-DOB/HLA-DPB1/HLA-DRB1/CD86/HLA-DPA1/HLA-A/HLA-C/FAS/IL1B/HLA-F/HLA-E/GZMB/HLA-DRB4/HLA-DRA/PRF1/CD28/IL1A
KEGG_TRYPTOPHAN_METABOLISM	KEGG_TRYPTOPHAN_METABOLISM	35	-0.592128128948773	-2.23867987659144	1.11924273471415e-05	7.54452510066576e-05	4.3198842392476e-05	3015	tags=63%, list=18%, signal=52%	IDO2/EHHADH/MAOA/ACMSD/HAAO/CAT/KMO/GCDH/ALDH1B1/AADAT/AFMID/KYNU/ALDH7A1/OGDHL/ALDH3A2/DDC/OGDH/MAOB/ECHS1/HADH/ACAT1/ALDH2
KEGG_ANTIGEN_PROCESSING_AND_PRESENTATION	KEGG_ANTIGEN_PROCESSING_AND_PRESENTATION	72	0.470400969191251	2.07928689845516	1.31745813239719e-05	8.56347786058175e-05	4.90332162057601e-05	2698	tags=38%, list=16%, signal=32%	CALR/HLA-DMA/HSPA5/PSME2/HLA-DQB1/PSME1/HLA-DMB/HLA-DOB/HLA-DPB1/HSPA6/HLA-DRB1/TAP1/CIITA/B2M/CD74/HLA-DPA1/HLA-A/CD8A/HLA-C/CTSS/HLA-F/HLA-E/IFI30/HLA-DRB4/CD4/HLA-DRA/TAP2
KEGG_ASTHMA	KEGG_ASTHMA	20	0.680162531081123	2.23771826649116	2.58471613797646e-05	0.000162213219693695	9.28809065915317e-05	2634	tags=70%, list=16%, signal=59%	HLA-DMA/HLA-DQB1/HLA-DMB/HLA-DOB/HLA-DPB1/CD40/HLA-DRB1/FCER1G/CCL11/HLA-DPA1/MS4A2/FCER1A/HLA-DRB4/HLA-DRA
KEGG_PRIMARY_IMMUNODEFICIENCY	KEGG_PRIMARY_IMMUNODEFICIENCY	32	0.584957331695743	2.16792832852307	3.3926498809622e-05	0.00020582075944504	0.000117849943233424	4025	tags=62%, list=24%, signal=48%	IL7R/LCK/BLNK/CD3D/CD40/TAP1/DCLRE1C/CIITA/CD8A/PTPRC/JAK3/CD3E/CD4/ADA/TAP2/BTK/CD19/RFXANK/ICOS/RFX5
KEGG_LYSINE_DEGRADATION	KEGG_LYSINE_DEGRADATION	39	-0.55221870663233	-2.14401073815024	3.73572930287151e-05	0.000219323462297618	0.000125581392524373	1556	tags=38%, list=9%, signal=35%	SETD1A/PIPOX/GCDH/PLOD1/ALDH1B1/AADAT/EHMT2/ALDH7A1/OGDHL/ALDH3A2/OGDH/ECHS1/HADH/ACAT1/ALDH2
KEGG_BETA_ALANINE_METABOLISM	KEGG_BETA_ALANINE_METABOLISM	20	-0.671305701275087	-2.18109206426509	4.42297322183462e-05	0.000251556601991844	0.000144037614790009	2891	tags=75%, list=17%, signal=62%	HADHA/CNDP1/EHHADH/SMS/HIBCH/GAD1/ACADM/UPB1/ALDH1B1/ALDH7A1/ABAT/ALDH3A2/ECHS1/DPYS/ALDH2
KEGG_NATURAL_KILLER_CELL_MEDIATED_CYTOTOXICITY	KEGG_NATURAL_KILLER_CELL_MEDIATED_CYTOTOXICITY	115	0.390821706532059	1.8744210929472	5.15943330987624e-05	0.000284550564362871	0.00016292947294346	4707	tags=47%, list=28%, signal=34%	IFNAR2/LCK/RAC2/HCST/PRKCB/ICAM1/CD48/CD247/CASP3/TYROBP/NFATC2/MICB/LCP2/FCER1G/TNFRSF10A/HLA-A/ITGAL/VAV1/KRAS/HLA-C/BID/NRAS/KLRK1/NFAT5/FAS/IFNGR2/ICAM2/HLA-E/GZMB/PTPN6/ITGB2/PRF1/MAPK1/FCGR3B/SH2D1A/SYK/KLRD1/PIK3R3/PLCG1/TNFSF10/TNFRSF10B/HLA-B/CD244/TNF/HLA-G/BRAF/KIR3DL1/IFNGR1/IFNAR1/PPP3CA/SOS1/ZAP70/KIR2DS1/KLRC3
KEGG_OLFACTORY_TRANSDUCTION	KEGG_OLFACTORY_TRANSDUCTION	56	-0.492269745940236	-2.07417294136318	5.45080724346432e-05	0.000288379322852937	0.000165121763808218	6367	tags=68%, list=38%, signal=42%	OR12D2/CALM3/OR51E1/OR51B5/OR7C1/GUCA1A/OR2F1/OR10H1/OR10A4/OR13C4/OR3A3/CNGB1/OR5J2/PDE1C/OR7C2/PRKACA/OR1J2/CALML5/OR51B4/OR10J1/OR2K2/OR51E2/OR1I1/GUCY2D/OR2C1/OR1F1/OR1Q1/OR4D1/OR2A4/OR2H2/PRKACG/GUCA1B/CALML3/OR2H1/CAMK2B/CAMK2G/CAMK2A/CALM1
KEGG_NOD_LIKE_RECEPTOR_SIGNALING_PATHWAY	KEGG_NOD_LIKE_RECEPTOR_SIGNALING_PATHWAY	58	0.478591571535106	2.02408390808547	5.54575620871034e-05	0.000288379322852937	0.000165121763808218	2798	tags=36%, list=17%, signal=30%	CXCL1/CXCL2/BIRC3/PYCARD/CASP1/RIPK2/CCL2/TNFAIP3/CARD6/CCL5/NFKBIA/CASP8/CCL11/MAPK13/NOD2/IL1B/HSP90B1/NLRP3/NOD1/MAPK1/IL18
KEGG_PPAR_SIGNALING_PATHWAY	KEGG_PPAR_SIGNALING_PATHWAY	62	-0.460125248451961	-1.97704657137196	5.80334305856798e-05	0.000293391232405381	0.000167991509590126	4385	tags=52%, list=26%, signal=38%	ACOX3/PPARA/FABP1/CPT2/PPARG/ACSL3/FABP2/APOA1/APOA2/SCP2/PLIN1/EHHADH/CPT1C/PDPK1/ACADL/ACSL1/PPARD/FABP3/ACAA1/AQP7/FADS2/SLC27A2/GK/ACADM/APOC3/CYP27A1/APOA5/SLC27A5/PCK2/ACOX2/RXRA/LPL
KEGG_PEROXISOME	KEGG_PEROXISOME	73	-0.45188560136153	-2.00945409462425	6.33152253382538e-05	0.000311442459771951	0.000178327377197358	4981	tags=59%, list=29%, signal=42%	ACOX1/MPV17/NUDT19/PAOX/PEX10/ACOX3/HAO1/PEX1/GSTK1/ECH1/ACSL3/AGXT/SCP2/EHHADH/ABCD4/PEX7/ACOT8/DECR2/MVK/ABCD1/ACSL1/PEX3/DDO/HACL1/PEX11G/CAT/ACAA1/SLC27A2/PXMP4/PEX5/PHYH/CRAT/PIPOX/NOS2/ACOX2/PXMP2/HMGCL/PECR/HAO2/DAO/EPHX2/IDH1/IDH2
KEGG_ASCORBATE_AND_ALDARATE_METABOLISM	KEGG_ASCORBATE_AND_ALDARATE_METABOLISM	11	-0.771082452519089	-2.09573016377779	6.91688375786234e-05	0.000331282327350249	0.000189687393913676	1181	tags=55%, list=7%, signal=51%	ALDH1B1/UGT2B28/ALDH7A1/ALDH3A2/MIOX/ALDH2
KEGG_TOLL_LIKE_RECEPTOR_SIGNALING_PATHWAY	KEGG_TOLL_LIKE_RECEPTOR_SIGNALING_PATHWAY	91	0.412650791626788	1.90294066411416	0.000103257723709604	0.000481869377311484	0.000275911326511492	2149	tags=30%, list=13%, signal=26%	IFNAR2/FOS/TLR5/MYD88/LY96/TLR2/CCL5/TLR7/JUN/NFKBIA/SPP1/CASP8/CD40/IRF7/MAPK13/CD86/TLR8/TLR3/TRAF3/STAT1/CCL4/CD14/IL1B/TLR1/CXCL11/FADD/MAP3K8
KEGG_PATHOGENIC_ESCHERICHIA_COLI_INFECTION	KEGG_PATHOGENIC_ESCHERICHIA_COLI_INFECTION	50	0.479386454160929	1.96217566283229	0.000180150352752039	0.000819684105021779	0.000469339076906629	2950	tags=36%, list=17%, signal=30%	KRT18/CLDN1/ARPC2/HCLS1/TLR5/TUBA1A/LY96/ARPC1B/ARPC3/YWHAZ/TUBA1B/CD14/ACTG1/TUBB6/TUBB/NCL/YWHAQ/CDC42
KEGG_SMALL_CELL_LUNG_CANCER	KEGG_SMALL_CELL_LUNG_CANCER	82	0.403357583449002	1.825526114935	0.000229340434258077	0.00101804778134073	0.000582919203890876	3053	tags=38%, list=18%, signal=31%	LAMC2/BIRC3/MYC/APAF1/PTGS2/NFKBIA/RB1/TRAF1/COL4A2/CCNE2/COL4A4/TP53/E2F3/PIAS3/ITGA3/TRAF3/LAMC3/SKP2/PTEN/TRAF5/COL4A6/COL4A1/ITGAV/LAMC1/CKS1B/LAMB3/PIAS1/AKT3/ITGA2/LAMB4/LAMA5
KEGG_HISTIDINE_METABOLISM	KEGG_HISTIDINE_METABOLISM	25	-0.592658597974885	-2.05033363928176	0.000350780220961652	0.00152004762416716	0.00087035693922816	4568	tags=64%, list=27%, signal=47%	ALDH3B1/CNDP1/HNMT/ALDH3A1/MAOA/METTL6/ASPA/ALDH1B1/ACY3/ALDH7A1/AMDHD1/FTCD/ALDH3A2/DDC/MAOB/ALDH2
KEGG_FATTY_ACID_METABOLISM	KEGG_FATTY_ACID_METABOLISM	38	-0.521862848367272	-2.01214744284253	0.000406814854671821	0.00172186752442491	0.000985916049265856	4385	tags=66%, list=26%, signal=49%	ACOX3/ACAT2/HADHA/CPT2/ACSL3/ACADS/EHHADH/CPT1C/HADHB/ACADL/ACSL1/ACAA1/ADH5/ADH6/ACADM/GCDH/ALDH1B1/ACAA2/ALDH7A1/ALDH3A2/ECHS1/ACADSB/HADH/ACAT1/ALDH2
KEGG_SPLICEOSOME	KEGG_SPLICEOSOME	105	0.370155637454318	1.75239672321921	0.00056661597293109	0.00234372970621496	0.00134198519904732	4297	tags=40%, list=25%, signal=30%	SNRPD2/SF3B3/SF3A3/HSPA6/DDX23/SF3B4/CCDC12/SNRPE/SNRPG/PPIL1/MAGOHB/SNRPD1/PRPF38B/SNRPA/LSM7/SNRPF/MAGOH/SNRPB/SF3A2/SYF2/EFTUD2/HNRNPU/HNRNPC/HNRNPA1/PRPF19/TRA2A/TCERG1/SMNDC1/DDX5/SLU7/AQR/PPIE/PHF5A/DHX8/PPIH/RBMX/NCBP1/LSM2/THOC2/PRPF3/LSM5/EIF4A3
KEGG_VIRAL_MYOCARDITIS	KEGG_VIRAL_MYOCARDITIS	65	0.424374446953115	1.83853593745032	0.000647774920832539	0.0026198896798116	0.00150011034298062	2833	tags=43%, list=17%, signal=36%	CXADR/RAC2/HLA-DMA/ICAM1/HLA-DQB1/HLA-DMB/CASP3/HLA-DOB/HLA-DPB1/CASP8/CD40/HLA-DRB1/CD86/HLA-DPA1/HLA-A/ITGAL/HLA-C/BID/HLA-F/ACTG1/EIF4G3/HLA-E/CD55/ITGB2/HLA-DRB4/HLA-DRA/PRF1/CD28
KEGG_CELL_CYCLE	KEGG_CELL_CYCLE	111	0.358628979214103	1.71315101276661	0.000730815928293409	0.00289148910759566	0.00165562418537866	3955	tags=35%, list=23%, signal=27%	SFN/HDAC1/MYC/DBF4/CCNB1/RB1/CDC7/YWHAE/CCNE2/TP53/CDC25B/YWHAZ/CCNA2/E2F3/CCND2/CCND3/MCM6/PTTG1/TGFB2/SMAD2/YWHAH/MCM5/SKP2/MAD1L1/ANAPC4/TTK/MCM2/CHEK2/YWHAQ/STAG2/CDC20/MCM3/YWHAB/PCNA/MDM2/CDKN1A/ATM/CDC27/CDK4
KEGG_JAK_STAT_SIGNALING_PATHWAY	KEGG_JAK_STAT_SIGNALING_PATHWAY	121	0.346432857268881	1.67665779185883	0.000820945273101193	0.00317897956817909	0.00182023699970925	2777	tags=29%, list=16%, signal=24%	IL7R/IL7/LIF/STAT4/IFNAR2/MYC/OSMR/SPRY1/IL10RA/IRF9/SPRED1/STAT6/IL15RA/IFNE/CSF2RB/SOCS3/CCND2/CCND3/PIAS3/STAT1/CSF2RA/IL19/STAT3/IFNGR2/TSLP/IL4R/PTPN6/SOCS4/JAK3/CBL/LEPR/IL6R/PIAS1/AKT3/IL2RB
KEGG_RETINOL_METABOLISM	KEGG_RETINOL_METABOLISM	39	-0.491467019278744	-1.90813993463985	0.000956946596507376	0.00362842251175713	0.00207758142662786	2580	tags=38%, list=15%, signal=33%	RDH11/CYP3A43/ALDH1A1/ADH5/CYP2A6/ADH6/UGT2B28/DGAT2/RDH12/CYP3A4/CYP26B1/CYP3A7/RDH16/CYP2A13/DHRS3
KEGG_ALANINE_ASPARTATE_AND_GLUTAMATE_METABOLISM	KEGG_ALANINE_ASPARTATE_AND_GLUTAMATE_METABOLISM	28	-0.535730643355256	-1.91072599315726	0.001187382779679	0.00438967256414608	0.00251346202342662	3940	tags=61%, list=23%, signal=47%	ASL/GOT2/AGXT/GLUD2/DDO/GAD1/GPT2/ASPA/GLUD1/ACY3/AGXT2/ALDH5A1/GPT/ABAT/ALDH4A1/GOT1/ASS1
KEGG_LEUKOCYTE_TRANSENDOTHELIAL_MIGRATION	KEGG_LEUKOCYTE_TRANSENDOTHELIAL_MIGRATION	106	0.350778258608363	1.66495943340505	0.00120595400113903	0.00438967256414608	0.00251346202342662	3487	tags=37%, list=21%, signal=29%	VCAM1/CLDN3/CLDN1/CLDN4/RAC2/ACTN1/NCF4/RHOH/PRKCB/ICAM1/RASSF5/ITGAM/ITGA4/ITK/NCF2/MAPK13/CXCR4/VASP/ITGAL/VAV1/RAP1B/MSN/MYL12A/ACTG1/GNAI1/RAP1A/ITGB2/VCL/CYBB/RAPGEF3/CDC42/JAM3/GNAI2/CLDN23/CTNND1/ACTB/PECAM1/PIK3R3/PLCG1
KEGG_CYTOSOLIC_DNA_SENSING_PATHWAY	KEGG_CYTOSOLIC_DNA_SENSING_PATHWAY	46	0.46109161830174	1.8552285041769	0.00129365228491934	0.00461656305598666	0.00264337618590329	2892	tags=33%, list=17%, signal=27%	PYCARD/CASP1/AIM2/CCL5/NFKBIA/IRF7/RIPK3/DDX58/CCL4/IL1B/POLR3GL/TREX1/POLR1D/IL18/CXCL10
KEGG_TYROSINE_METABOLISM	KEGG_TYROSINE_METABOLISM	35	-0.499345595768139	-1.88789365351601	0.00160871180661317	0.00563049132314609	0.00322393661649198	3644	tags=49%, list=22%, signal=38%	GOT2/ALDH3A1/HGD/FAH/MAOA/METTL6/ADH5/TYRP1/ADH6/MIF/HPD/TAT/DDC/MAOB/GOT1/DBH/PNMT
KEGG_NEUROACTIVE_LIGAND_RECEPTOR_INTERACTION	KEGG_NEUROACTIVE_LIGAND_RECEPTOR_INTERACTION	188	-0.297948213473543	-1.55025561690294	0.00169659694509128	0.00582604988691722	0.00333591057724005	4154	tags=41%, list=25%, signal=31%	OPRL1/AVPR2/MTNR1B/TAAR9/MC1R/TAAR8/GRIA3/CHRNA6/THRA/BDKRB1/GRIN3A/GABRB1/CHRNE/LPAR3/HTR4/HTR1F/P2RX4/HTR2A/HRH3/FPR2/DRD4/GABRD/APLNR/GABRA2/P2RY11/GHRHR/TRPV1/PTH1R/MTNR1A/CHRNA3/CHRNB1/HTR5A/GABRR2/GLP1R/NPFFR1/F2/CHRNA10/ADRA1D/GRPR/LHB/PRSS3/HRH2/S1PR2/HTR7/PRLR/LEP/S1PR4/HTR1D/HTR6/DRD2/THRB/NPBWR1/GRIN1/GIPR/CRHR1/CHRND/P2RX2/VIPR2/ADRB1/SSTR5/PTGFR/PTGER1/PLG/GRM1/CHRNA4/CHRNB2/GRIK5/CH…
KEGG_CYSTEINE_AND_METHIONINE_METABOLISM	KEGG_CYSTEINE_AND_METHIONINE_METABOLISM	31	-0.494112231974039	-1.80964229203269	0.00178111460864193	0.00600301590320059	0.0034372387184318	5046	tags=68%, list=30%, signal=48%	CDO1/TRDMT1/AHCYL1/AHCYL2/MAT1A/BHMT/GOT2/MTR/MTAP/SMS/MAT2A/DNMT3L/SDS/MAT2B/LDHB/CTH/AHCY/TAT/MPST/GOT1/ADI1
KEGG_B_CELL_RECEPTOR_SIGNALING_PATHWAY	KEGG_B_CELL_RECEPTOR_SIGNALING_PATHWAY	73	0.393448067885675	1.74441162590999	0.00223074768936845	0.00738174689936469	0.00422667983248759	3154	tags=34%, list=19%, signal=28%	IFITM1/FOS/DAPP1/BLNK/RAC2/PRKCB/LYN/NFKBIE/JUN/NFKBIA/NFATC2/FCGR2B/CD81/VAV1/KRAS/INPP5D/NRAS/NFAT5/PIK3AP1/PTPN6/MAPK1/AKT3/BTK/CD19/SYK
KEGG_PHENYLALANINE_METABOLISM	KEGG_PHENYLALANINE_METABOLISM	16	-0.622292508044849	-1.89778240490853	0.00256442508643298	0.0083343815309072	0.00477214442776063	3644	tags=62%, list=22%, signal=49%	GOT2/ALDH3A1/MAOA/MIF/PAH/HPD/TAT/DDC/MAOB/GOT1
KEGG_VIBRIO_CHOLERAE_INFECTION	KEGG_VIBRIO_CHOLERAE_INFECTION	51	-0.413281293940858	-1.70898703320121	0.00371529135705905	0.0118628601225394	0.00679249943395838	2528	tags=35%, list=15%, signal=30%	ATP6V1B2/ATP6V1G2/ATP6V1A/ATP6V0E2/ATP6V1D/ADCY9/ARF1/ATP6V0D1/ATP6V0A1/PRKACG/ATP6V1B1/ATP6V0A4/PRKCG/ATP6V1E1/ATP6V1G3/PLCG2/ATP6V1C2/ATP6V0D2
KEGG_T_CELL_RECEPTOR_SIGNALING_PATHWAY	KEGG_T_CELL_RECEPTOR_SIGNALING_PATHWAY	99	0.334879828839404	1.56604064547541	0.00420673076923077	0.0132004310344828	0.00755837288845456	2950	tags=30%, list=17%, signal=25%	FOS/LCK/CD3D/NFKBIE/CD247/JUN/NFKBIA/CD3G/NFATC2/ITK/LCP2/MAPK13/VAV1/CD8A/RASGRP1/KRAS/NRAS/NFAT5/PTPRC/MAP3K8/PTPN6/CD3E/CBL/CD4/MAP3K14/PAK3/MAPK1/AKT3/CD28/CDC42
KEGG_PATHWAYS_IN_CANCER	KEGG_PATHWAYS_IN_CANCER	305	0.254448710703066	1.40281438597422	0.00430781280595261	0.0132885072997182	0.00760880406403762	4011	tags=33%, list=24%, signal=26%	LAMC2/HIF1A/BIRC3/HDAC1/FOS/MYC/CSF1R/KITLG/RAC2/GSTP1/PTGS2/PRKCB/RASSF5/JUN/CASP3/NFKBIA/RB1/TRAF1/SHH/CASP8/FZD2/HGF/CTBP2/WNT10A/FGF2/COL4A2/WNT5A/CCNE2/FGF13/COL4A4/TP53/E2F3/ETS1/PIAS3/ITGA3/TGFB2/SMAD2/STK4/KRAS/MMP1/TRAF3/STAT1/BID/LAMC3/NRAS/CSF2RA/SKP2/PDGFRA/STAT3/FAS/PTEN/RALGDS/PDGFA/BMP2/HSP90B1/TRAF5/COL4A6/COL4A1/BAX/FADD/ITGAV/FZD7/LAMC1/CBL/CKS1B/DAPK1/LAMB3/MAPK1/TGFA/PIAS1/FLT…
KEGG_PENTOSE_AND_GLUCURONATE_INTERCONVERSIONS	KEGG_PENTOSE_AND_GLUCURONATE_INTERCONVERSIONS	13	-0.639308859789088	-1.83381769578332	0.00450274079874706	0.0136583137561994	0.00782054980835016	1931	tags=46%, list=11%, signal=41%	XYLB/DHDH/DCXR/UGT2B28/CRYL1/GUSB
KEGG_P53_SIGNALING_PATHWAY	KEGG_P53_SIGNALING_PATHWAY	64	0.378819616388917	1.63623950254012	0.00463522773075373	0.0138296958524128	0.0079186806789408	2033	tags=30%, list=12%, signal=26%	SFN/APAF1/PMAIP1/CASP3/CCNB1/SHISA5/CASP8/CCNE2/TP53/CCND2/CCND3/DDB2/BID/PERP/FAS/PTEN/RRM2/PPM1D/BAX
KEGG_GLYCOSAMINOGLYCAN_BIOSYNTHESIS_CHONDROITIN_SULFATE	KEGG_GLYCOSAMINOGLYCAN_BIOSYNTHESIS_CHONDROITIN_SULFATE	22	0.547415016979361	1.85052623161387	0.00476501459675103	0.0139876234936885	0.00800910772628781	4629	tags=59%, list=27%, signal=43%	CHST11/CHST15/CHST7/XYLT1/CHSY1/CSGALNACT1/XYLT2/CHPF2/B3GALT6/CHST14/DSE/CHSY3/CHST12
KEGG_GLYCEROLIPID_METABOLISM	KEGG_GLYCEROLIPID_METABOLISM	39	-0.439816286811273	-1.70760394461712	0.00566295645381761	0.0163596519776953	0.0093672963897735	1589	tags=33%, list=9%, signal=30%	GLYCTK/GK/ALDH1B1/AGPAT3/ALDH7A1/AKR1A1/PNLIPRP1/DGAT2/ALDH3A2/CEL/PNPLA3/ALDH2/LPL
KEGG_PROXIMAL_TUBULE_BICARBONATE_RECLAMATION	KEGG_PROXIMAL_TUBULE_BICARBONATE_RECLAMATION	20	-0.554506154032819	-1.80160688319782	0.00629549478654338	0.0179028132992327	0.0102508878925624	5061	tags=70%, list=30%, signal=49%	PCK1/ATP1A2/ATP1A1/ATP1B2/SLC38A3/ATP1B1/MDH1/SLC25A10/GLUD2/ATP1B4/GLUD1/AQP1/CA2/PCK2
KEGG_DRUG_METABOLISM_CYTOCHROME_P450	KEGG_DRUG_METABOLISM_CYTOCHROME_P450	54	-0.38731105312213	-1.62322312047314	0.00802191351985913	0.0224613578556056	0.0128610435379118	4743	tags=48%, list=28%, signal=35%	CYP2A7/CYP2B6/GSTM1/ALDH3B1/FMO5/GSTM3/GSTK1/ALDH3A1/MAOA/FMO4/MGST2/CYP3A43/FMO1/GSTM4/ADH5/CYP2A6/ADH6/GSTO1/UGT2B28/GSTA3/CYP2D6/GSTA1/CYP3A4/MAOB/CYP3A7/CYP2A13
KEGG_INSULIN_SIGNALING_PATHWAY	KEGG_INSULIN_SIGNALING_PATHWAY	131	-0.299176694152842	-1.4779189760849	0.00865539452495974	0.0238679061142829	0.0136664124078312	3859	tags=31%, list=23%, signal=24%	PTPN1/EIF4E2/ELK1/PRKACA/MAP2K2/CALML5/PYGM/HK3/PRKAB2/PRKAG3/PRKAR1A/PRKAA2/CRK/PPP1R3B/PDPK1/FBP2/GYS1/MAPK9/CBLC/GCK/PRKAR2A/PKLR/INSR/PRKAG2/RHEB/PRKACG/PHKG1/RPS6KB2/PPARGC1A/PHKA1/CALML3/FBP1/SREBF1/LIPE/PCK2/TSC1/ACACB/CRKL/CALM1/SHC3
KEGG_GLYCOSPHINGOLIPID_BIOSYNTHESIS_LACTO_AND_NEOLACTO_SERIES	KEGG_GLYCOSPHINGOLIPID_BIOSYNTHESIS_LACTO_AND_NEOLACTO_SERIES	25	-0.491436359141246	-1.70014997193401	0.010507880910683	0.0285437959066315	0.0163437582114315	3297	tags=48%, list=19%, signal=39%	FUT2/ST3GAL3/ST3GAL6/ST3GAL4/B4GALT2/GCNT2/B4GALT4/FUT3/FUT7/B3GNT4/FUT6/FUT5
KEGG_NITROGEN_METABOLISM	KEGG_NITROGEN_METABOLISM	22	-0.499085472132549	-1.66018163078626	0.0151843817787419	0.0406405512313385	0.0232701826020967	2797	tags=41%, list=17%, signal=34%	GLUD2/CA3/CTH/GLUD1/CA12/CA9/CA7/CA2/AMT
KEGG_PRION_DISEASES	KEGG_PRION_DISEASES	34	0.42506520754557	1.59948665549707	0.0160503860219423	0.04173100365705	0.0238945596416885	2912	tags=38%, list=17%, signal=32%	C6/EGR1/C7/CCL5/HSPA5/C1QB/C1QC/IL1B/BAX/LAMC1/PRKX/MAPK1/IL1A
KEGG_FC_GAMMA_R_MEDIATED_PHAGOCYTOSIS	KEGG_FC_GAMMA_R_MEDIATED_PHAGOCYTOSIS	87	0.322812488730616	1.47728415444383	0.0160481444332999	0.04173100365705	0.0238945596416885	3487	tags=36%, list=21%, signal=28%	MARCKSL1/ARPC2/FCGR2A/RAC2/PLA2G4A/PRKCB/LYN/ARPC1B/FCGR2B/MARCKS/ARPC3/SPHK1/VASP/DOCK2/VAV1/HCK/INPP5D/CFL1/PTPRC/SCIN/LIMK2/FCGR2C/MAPK1/AKT3/GAB2/CDC42/SYK/WASF2/DNM3/PIK3R3/PLCG1
KEGG_HYPERTROPHIC_CARDIOMYOPATHY_HCM	KEGG_HYPERTROPHIC_CARDIOMYOPATHY_HCM	76	-0.328531635331124	-1.47353752341349	0.0175508575987236	0.0449895222953196	0.0257603395444571	3483	tags=37%, list=21%, signal=29%	CACNG4/MYBPC3/TPM2/PRKAB2/PRKAG3/SGCB/PRKAA2/IGF1/ITGA6/ITGA2B/ACE/SGCG/DAG1/SGCA/MYL2/PRKAG2/ATP2A2/ITGB4/MYH6/CACNG5/CACNB2/DES/TNNT2/CACNA1S/MYL3/MYH7/CACNG1/TNNC1
KEGG_RNA_DEGRADATION	KEGG_RNA_DEGRADATION	51	0.372308468986364	1.52891211597421	0.0194353518821604	0.0491282505910165	0.0281301145662848	4313	tags=47%, list=25%, signal=35%	DCP1B/MPHOSPH6/CNOT2/EXOSC10/ZCCHC7/LSM7/DCP1A/CNOT6/LSM1/ENO2/CNOT10/CNOT6L/EXOSC1/EXOSC8/PAPOLG/DCP2/CNOT1/EXOSC9/C1D/DDX6/PARN/LSM2/LSM5/CNOT7
