# Supplementary material for: To reveal biomarkers related to macrophage and lactic acid metabolism in renal fibrosis and explore their mechanisms
Source: Front Immunol. 2025 Jul 18;16:1609903. doi: 10.3389/fimmu.2025.1609903 (PMC12313614; doi:10.3389/fimmu.2025.1609903)
Supplement: Supplementary file 3 [file DataSheet3.csv]

ID	Description	setSize	enrichmentScore	NES	pvalue	p.adjust	qvalue	rank	leading_edge	core_enrichment
KEGG_SYSTEMIC_LUPUS_ERYTHEMATOSUS	KEGG_SYSTEMIC_LUPUS_ERYTHEMATOSUS	45	0.819650044822317	3.14003412571115	1e-10	1.1375e-09	6.71052631578947e-10	1174	tags=64%, list=7%, signal=60%	HLA-DRB1/HLA-DRA/HLA-DPA1/HLA-DPB1/HLA-DQB1/HLA-DMA/C1QB/FCGR2C/CD40/FCGR2A/CD86/C1QC/C1S/HLA-DMB/FCGR3B/FCGR2B/HLA-DOB/C1R/TRIM21/C2/C7/GRIN2A/ACTN1/HLA-DOA/HLA-DRB4/C6/SNRPB/C3/SSB
KEGG_ANTIGEN_PROCESSING_AND_PRESENTATION	KEGG_ANTIGEN_PROCESSING_AND_PRESENTATION	72	0.74223446987126	3.1374725147637	1e-10	1.1375e-09	6.71052631578947e-10	1702	tags=49%, list=10%, signal=44%	CD74/HLA-DRB1/HLA-DRA/HLA-B/HLA-DPA1/HLA-G/HLA-F/CTSS/HLA-DPB1/HLA-DQB1/PSME1/HLA-DMA/KLRD1/HLA-E/HLA-C/TAP1/HLA-DMB/PSME2/RFX5/B2M/CD8A/HLA-DOB/HSPA6/IFI30/CIITA/HLA-A/TAPBP/HLA-DOA/KLRC3/HLA-DRB4/TAP2/HSPA5/KIR3DL3/KIR2DL2/RFXANK
KEGG_GRAFT_VERSUS_HOST_DISEASE	KEGG_GRAFT_VERSUS_HOST_DISEASE	35	0.845636800286243	3.06761813322772	1e-10	1.1375e-09	6.71052631578947e-10	1925	tags=77%, list=11%, signal=69%	HLA-DRB1/HLA-DRA/HLA-B/HLA-DPA1/HLA-G/HLA-F/HLA-DPB1/HLA-DQB1/HLA-DMA/KLRD1/HLA-E/HLA-C/CD86/HLA-DMB/GZMB/PRF1/HLA-DOB/HLA-A/FAS/IL1B/HLA-DOA/HLA-DRB4/IFNG/KIR2DL2/TNF/FASLG/CD28
KEGG_LEISHMANIA_INFECTION	KEGG_LEISHMANIA_INFECTION	64	0.731882022839036	3.03001408825347	1e-10	1.1375e-09	6.71052631578947e-10	1968	tags=62%, list=12%, signal=55%	HLA-DRB1/HLA-DRA/HLA-DPA1/ITGB2/HLA-DPB1/HLA-DQB1/HLA-DMA/NCF4/FCGR2C/FCGR2A/STAT1/NCF2/HLA-DMB/TLR2/ITGAM/NFKBIA/FCGR3B/FOS/HLA-DOB/PRKCB/IFNGR2/NFKB1/IL1B/MAPK1/IFNGR1/ITGA4/TLR4/MYD88/JUN/HLA-DOA/HLA-DRB4/MARCKSL1/PTPN6/C3/JAK2/IFNG/RELA/TNF/TGFB1/PTGS2
KEGG_VIRAL_MYOCARDITIS	KEGG_VIRAL_MYOCARDITIS	65	0.727412240801658	3.01580487775712	1e-10	1.1375e-09	6.71052631578947e-10	1951	tags=55%, list=12%, signal=49%	HLA-DRB1/HLA-DRA/HLA-B/HLA-DPA1/ITGB2/HLA-G/HLA-F/HLA-DPB1/HLA-DQB1/HLA-DMA/HLA-E/ITGAL/HLA-C/RAC2/CD40/CD86/HLA-DMB/PRF1/ICAM1/CD55/HLA-DOB/MYH9/HLA-A/BID/ACTG1/CASP3/HLA-DOA/CASP8/HLA-DRB4/LAMA2/EIF4G3/CAV1/RAC1/ACTB/CD28/FYN
KEGG_AUTOIMMUNE_THYROID_DISEASE	KEGG_AUTOIMMUNE_THYROID_DISEASE	37	0.798937430642061	2.93562760700997	1e-10	1.1375e-09	6.71052631578947e-10	996	tags=57%, list=6%, signal=54%	HLA-DRB1/HLA-DRA/HLA-B/HLA-DPA1/HLA-G/HLA-F/HLA-DPB1/HLA-DQB1/HLA-DMA/HLA-E/HLA-C/CD40/CD86/HLA-DMB/GZMB/PRF1/HLA-DOB/HLA-A/FAS/HLA-DOA/HLA-DRB4
KEGG_ALLOGRAFT_REJECTION	KEGG_ALLOGRAFT_REJECTION	30	0.837264150852524	2.93311059712325	1e-10	1.1375e-09	6.71052631578947e-10	1925	tags=83%, list=11%, signal=74%	HLA-DRB1/HLA-DRA/HLA-B/HLA-DPA1/HLA-G/HLA-F/HLA-DPB1/HLA-DQB1/HLA-DMA/HLA-E/HLA-C/CD40/CD86/HLA-DMB/GZMB/PRF1/HLA-DOB/HLA-A/FAS/HLA-DOA/HLA-DRB4/IFNG/TNF/FASLG/CD28
KEGG_OXIDATIVE_PHOSPHORYLATION	KEGG_OXIDATIVE_PHOSPHORYLATION	94	-0.619689402984994	-2.91644673178343	1e-10	1.1375e-09	6.71052631578947e-10	3318	tags=57%, list=20%, signal=46%	COX10/UQCR11/NDUFS3/ATP6V0A1/NDUFB10/ATP6V0C/ATP6V0B/COX15/ATP6V1F/COX6A2/NDUFA10/ATP12A/NDUFAB1/CYC1/UQCR10/NDUFA2/ATP6V1B1/NDUFA3/LHPP/NDUFS7/ATP6AP1/NDUFB1/NDUFB7/ATP6V1C2/ATP6V1G3/COX7A2L/NDUFV1/NDUFA9/ATP6V0A4/COX7A1/NDUFS2/ATP6V0D2/NDUFB2/NDUFA7/ATP4B/COX6B1/NDUFS6/COX7B/NDUFB9/NDUFA8/COX11/COX5A/UQCRB/COX7A2/NDUFA4/NDUFB3/NDUFA1/COX6A1/ATP6V0E2/UQCRQ/COX7C/COX5B/NDUFC2/COX8A
KEGG_NATURAL_KILLER_CELL_MEDIATED_CYTOTOXICITY	KEGG_NATURAL_KILLER_CELL_MEDIATED_CYTOTOXICITY	115	0.62910591387836	2.88843462622744	1e-10	1.1375e-09	6.71052631578947e-10	1958	tags=44%, list=12%, signal=39%	HLA-B/ITGB2/HLA-G/KLRD1/HLA-E/ITGAL/HLA-C/RAC2/FCER1G/TYROBP/CD48/LCP2/LCK/CD247/GZMB/PRF1/FCGR3B/TNFSF10/KLRK1/ICAM1/HCST/PRKCB/NFATC2/ICAM2/IFNGR2/HLA-A/FAS/VAV1/ZAP70/BID/MAPK1/IFNGR1/SH2D1A/IFNAR2/CASP3/MICB/KLRC3/SH2D1B/PTPN6/NRAS/TNFRSF10B/PIK3CD/IFNG/KIR2DL2/PPP3CC/RAC1/TNF/FASLG/TNFRSF10A/FYN/SYK
KEGG_TYPE_I_DIABETES_MELLITUS	KEGG_TYPE_I_DIABETES_MELLITUS	38	0.745626375599716	2.75677814386191	1e-10	1.1375e-09	6.71052631578947e-10	1925	tags=68%, list=11%, signal=61%	HLA-DRB1/HLA-DRA/HLA-B/HLA-DPA1/HLA-G/HLA-F/HLA-DPB1/HLA-DQB1/HLA-DMA/HLA-E/HLA-C/CD86/HLA-DMB/GZMB/PRF1/HLA-DOB/HLA-A/FAS/IL1B/HLA-DOA/HLA-DRB4/IFNG/TNF/PTPRN2/FASLG/CD28
KEGG_CYTOKINE_CYTOKINE_RECEPTOR_INTERACTION	KEGG_CYTOKINE_CYTOKINE_RECEPTOR_INTERACTION	209	0.546432380371258	2.73762614468169	1e-10	1.1375e-09	6.71052631578947e-10	2038	tags=39%, list=12%, signal=35%	CSF2RA/CXCL10/CCR2/CCL5/CD40/CXCL9/IL10RA/CX3CR1/CCR5/CXCL11/IL2RB/CCL4/CSF2RB/TNFSF13B/XCL1/CXCR4/CSF1R/IL15/IL15RA/CCL2/TNFSF10/IL7/TNFRSF1B/IL7R/IL18R1/ACVRL1/CXCL1/IL18RAP/CCL21/IL1R1/IL10RB/IFNGR2/FAS/IL1B/CCL19/CCL11/IFNGR1/TNFRSF25/INHBA/CXCL2/CXCL6/IFNAR2/CXCL13/TNFRSF11B/TGFBR2/CCR7/IL3RA/CD27/VEGFC/OSMR/IL12RB1/PLEKHO2/TNFRSF9/CXCL16/KITLG/TNFRSF11A/TNFRSF10B/IL18/PDGFRA/TGFBR1/TNFRSF4/…
KEGG_CELL_ADHESION_MOLECULES_CAMS	KEGG_CELL_ADHESION_MOLECULES_CAMS	123	0.590739124750499	2.73745059040297	1e-10	1.1375e-09	6.71052631578947e-10	996	tags=33%, list=6%, signal=32%	HLA-DRB1/HLA-DRA/HLA-B/HLA-DPA1/ITGB2/HLA-G/HLA-F/HLA-DPB1/HLA-DQB1/HLA-DMA/PTPRC/HLA-E/ITGAL/HLA-C/CD40/CD86/CD99/CD2/HLA-DMB/ITGAM/CD8A/ICAM1/SELE/PECAM1/HLA-DOB/SELL/MPZL1/ICAM2/VCAM1/HLA-A/CD58/SIGLEC1/ITGA4/SELP/VCAN/NLGN4X/CLDN3/CDH5/HLA-DOA/SELPLG/HLA-DRB4
KEGG_NOD_LIKE_RECEPTOR_SIGNALING_PATHWAY	KEGG_NOD_LIKE_RECEPTOR_SIGNALING_PATHWAY	58	0.668551375067048	2.70962154550859	1e-10	1.1375e-09	6.71052631578947e-10	1850	tags=50%, list=11%, signal=45%	CASP1/CCL5/PYCARD/NFKBIA/CCL2/TNFAIP3/BIRC3/CXCL1/NOD2/NLRP1/RIPK2/NFKB1/CARD6/IL1B/MAPK1/NOD1/CCL11/PSTPIP1/NLRP3/CXCL2/CASP8/IL18/HSP90B1/CCL8/IKBKB/CARD8/NAIP/RELA/TNF
KEGG_CHEMOKINE_SIGNALING_PATHWAY	KEGG_CHEMOKINE_SIGNALING_PATHWAY	164	0.549054333009935	2.66110062271384	1e-10	1.1375e-09	6.71052631578947e-10	1987	tags=37%, list=12%, signal=33%	HCK/DOCK2/RAC2/CXCL10/CCR2/CCL5/CXCL9/CX3CR1/ADCY7/CCR5/CXCL11/CCL4/STAT1/XCL1/CXCR4/NFKBIA/GNG2/CCL2/FGR/ITK/LYN/PRKCB/CXCL1/CCL21/PLCB4/NFKB1/STAT3/VAV1/JAK3/CCL19/MAPK1/CCL11/CXCL2/RASGRP2/CXCL6/CXCL13/ELMO1/RAP1B/CCR7/FOXO3/RHOA/CXCL16/GNG11/NRAS/WAS/CDC42/CCL20/CCL8/IKBKB/GNAI2/JAK2/PIK3CD/CX3CL1/CXCR6/RELA/RAC1/STAT2/CCL28/CCL23/PARD3/CXCR2
KEGG_HEMATOPOIETIC_CELL_LINEAGE	KEGG_HEMATOPOIETIC_CELL_LINEAGE	77	0.616958553849405	2.64072780835334	1e-10	1.1375e-09	6.71052631578947e-10	2359	tags=47%, list=14%, signal=40%	HLA-DRB1/HLA-DRA/CSF2RA/CD2/CD1D/ITGAM/CD1E/CSF1R/CD14/CD8A/CD33/CD55/CD44/IL7/CD1C/CD3G/IL7R/CD3D/IL1R1/CD59/IL1B/CD38/ITGA4/IL3RA/HLA-DRB4/CD3E/KITLG/CD37/MS4A1/IL6R/TNF/CD1B/IL4R/ITGB3/CD4/ITGA2
KEGG_TOLL_LIKE_RECEPTOR_SIGNALING_PATHWAY	KEGG_TOLL_LIKE_RECEPTOR_SIGNALING_PATHWAY	91	0.578364091380547	2.5456554655719	1e-10	1.1375e-09	6.71052631578947e-10	2580	tags=42%, list=15%, signal=36%	CXCL10/CCL5/CD40/CXCL9/CD86/CXCL11/CCL4/STAT1/TLR2/NFKBIA/CD14/TLR8/FOS/TLR7/NFKB1/IL1B/MAPK1/LY96/TRAF3/IFNAR2/TLR4/MYD88/TLR1/RIPK1/JUN/MAP3K8/CASP8/IRF7/IKBKB/PIK3CD/RELA/RAC1/TNF/TLR3/SPP1/IL12B/IKBKE/TBK1
KEGG_PARKINSONS_DISEASE	KEGG_PARKINSONS_DISEASE	87	-0.542905133961056	-2.52118808886418	3.1183680067805e-10	3.33848810137677e-09	1.96949558322979e-09	2043	tags=41%, list=12%, signal=37%	COX6A2/NDUFA10/SLC6A3/NDUFAB1/CYC1/UQCR10/NDUFA2/NDUFA3/NDUFS7/NDUFB1/NDUFB7/COX7A2L/NDUFV1/NDUFA9/COX7A1/NDUFS2/NDUFB2/NDUFA7/UBE2J2/COX6B1/NDUFS6/COX7B/NDUFB9/NDUFA8/COX5A/UQCRB/COX7A2/NDUFA4/NDUFB3/NDUFA1/COX6A1/UQCRQ/COX7C/COX5B/NDUFC2/COX8A
KEGG_INTESTINAL_IMMUNE_NETWORK_FOR_IGA_PRODUCTION	KEGG_INTESTINAL_IMMUNE_NETWORK_FOR_IGA_PRODUCTION	39	0.689586361044515	2.56344315191576	2.773491828972e-09	2.80430840484946e-08	1.6543635471061e-08	1965	tags=59%, list=12%, signal=52%	HLA-DRB1/HLA-DRA/HLA-DPA1/HLA-DPB1/HLA-DQB1/HLA-DMA/CD40/CD86/HLA-DMB/TNFSF13B/CXCR4/IL15/IL15RA/HLA-DOB/PIGR/ITGA4/HLA-DOA/HLA-DRB4/MAP3K14/TNFRSF17/CCL28/CD28/TGFB1
KEGG_ASTHMA	KEGG_ASTHMA	20	0.81887289323951	2.58507517679329	4.68406973869184e-09	4.48684574969429e-08	2.64695353654608e-08	1272	tags=75%, list=8%, signal=69%	HLA-DRB1/HLA-DRA/HLA-DPA1/HLA-DPB1/HLA-DQB1/HLA-DMA/FCER1G/CD40/HLA-DMB/HLA-DOB/CCL11/HLA-DOA/HLA-DRB4/FCER1A/MS4A2
KEGG_PATHOGENIC_ESCHERICHIA_COLI_INFECTION	KEGG_PATHOGENIC_ESCHERICHIA_COLI_INFECTION	50	0.64003667425404	2.50487138227734	5.90004102976945e-09	5.3690373370902e-08	3.16739044756044e-08	2155	tags=50%, list=13%, signal=44%	HCLS1/TUBA1B/TUBA1C/CD14/TUBB6/ARPC2/KRT18/LY96/NCK1/TLR4/ACTG1/YWHAZ/TUBA1A/ARPC5/RHOA/WAS/CLDN1/CDC42/ARPC1B/TUBB/ACTB/NCK2/NCL/FYN/EZR
KEGG_B_CELL_RECEPTOR_SIGNALING_PATHWAY	KEGG_B_CELL_RECEPTOR_SIGNALING_PATHWAY	73	0.564457447227859	2.39161444790613	1.78515491586023e-08	1.5471342604122e-07	9.12710784048837e-08	2025	tags=41%, list=12%, signal=36%	RAC2/NFKBIA/FCGR2B/FOS/NFKBIE/LYN/PIK3AP1/PRKCB/NFATC2/DAPP1/NFKB1/VAV1/MAPK1/IFITM1/LILRB3/CD72/JUN/MALT1/INPP5D/PTPN6/NRAS/IKBKB/PIK3CD/PPP3CC/RELA/RAC1/SYK/RASGRP3/CD81/BLNK
KEGG_HUNTINGTONS_DISEASE	KEGG_HUNTINGTONS_DISEASE	147	-0.413753290592002	-2.10281099982253	3.00604680725271e-08	2.48682054054542e-07	1.46706590593194e-07	2043	tags=45%, list=12%, signal=40%	PLCB3/POLR2C/NRF1/NDUFB8/NDUFV3/SLC25A4/NDUFA5/CLTA/SDHC/HDAC2/DNAL4/POLR2L/HAP1/UQCR11/AP2A1/NDUFS3/CREB3L4/DNAH2/BBC3/NDUFB10/AP2A2/SLC25A5/COX6A2/NDUFA10/NDUFAB1/DCTN2/CYC1/UQCR10/GRIN1/PPARGC1A/CREB3L1/NDUFA2/POLR2I/NDUFA3/NDUFS7/NDUFB1/NDUFB7/POLR2H/COX7A2L/POLR2F/NDUFV1/NDUFA9/DLG4/COX7A1/NDUFS2/GRM5/NDUFB2/NDUFA7/COX6B1/NDUFS6/COX7B/NDUFB9/DNAI1/NDUFA8/COX5A/UQCRB/COX7A2/NDUFA4/NDUFB3/NDUF…
KEGG_CYTOSOLIC_DNA_SENSING_PATHWAY	KEGG_CYTOSOLIC_DNA_SENSING_PATHWAY	46	0.630198531037709	2.42935451752728	3.7690371425894e-08	2.8774235730993e-07	1.69749684474337e-07	2580	tags=48%, list=15%, signal=41%	CASP1/CXCL10/CCL5/CCL4/PYCARD/NFKBIA/AIM2/DDX58/NFKB1/IL1B/RIPK1/RIPK3/POLR3C/IRF7/IL18/POLR3GL/ADAR/IKBKB/RELA/IKBKE/IL33/TBK1
KEGG_T_CELL_RECEPTOR_SIGNALING_PATHWAY	KEGG_T_CELL_RECEPTOR_SIGNALING_PATHWAY	99	0.514878905330336	2.30306590970119	3.7944047117793e-08	2.8774235730993e-07	1.69749684474337e-07	1951	tags=36%, list=12%, signal=32%	PTPRC/LCP2/LCK/CD247/NFKBIA/CD8A/ITK/CD3G/FOS/NFKBIE/CD3D/NFATC2/NFKB1/VAV1/ZAP70/MAPK1/NCK1/JUN/MAP3K8/CBLB/CD3E/MALT1/RHOA/PTPN6/NRAS/CDC42/MAP3K14/IKBKB/PIK3CD/IFNG/PPP3CC/RELA/NCK2/TNF/CD28/FYN
KEGG_JAK_STAT_SIGNALING_PATHWAY	KEGG_JAK_STAT_SIGNALING_PATHWAY	121	0.45959894183157	2.12660832997287	1.5380238420977e-07	1.11968135704713e-06	6.60540765869328e-07	2779	tags=36%, list=16%, signal=31%	CSF2RA/IL10RA/IL2RB/STAT1/STAT4/CSF2RB/MYC/IRF9/IL15/IL15RA/IL7/IL7R/STAT6/IL10RB/IFNGR2/STAT3/JAK3/IFNGR1/IFNAR2/SPRY1/IL3RA/CBLB/SPRED1/OSMR/IL12RB1/PTPN6/SPRY4/IL6R/JAK2/PIK3CD/IFNG/STAT2/LIF/IL13RA1/IL4R/SOCS3/SOCS4/IL12B/EP300/GRB2/CBL/CCND2/CCND3/SPRY2
KEGG_CARDIAC_MUSCLE_CONTRACTION	KEGG_CARDIAC_MUSCLE_CONTRACTION	60	-0.530712184431645	-2.29537773907993	3.32596314864581e-07	2.32817420405207e-06	1.37347466057438e-06	3282	tags=48%, list=19%, signal=39%	UQCR11/TNNC1/CACNB4/ATP1B1/CACNA1S/TNNT2/ATP2A2/COX6A2/CACNG5/CACNB2/CYC1/MYL3/UQCR10/MYH7/COX7A2L/ATP1B2/CACNG4/COX7A1/COX6B1/COX7B/COX5A/UQCRB/COX7A2/FXYD2/COX6A1/UQCRQ/COX7C/COX5B/COX8A
KEGG_PROTEASOME	KEGG_PROTEASOME	41	0.616458455152553	2.31981126844646	5.1583938067882e-07	3.4771395290202e-06	2.05129110445379e-06	3305	tags=56%, list=20%, signal=45%	PSMB8/PSME1/PSMB10/PSMB9/PSME2/PSMA6/PSMD4/PSMC3/PSMA1/PSMA4/PSMC4/IFNG/PSMA3/PSMD8/PSMA5/PSMA7/PSMD13/PSMC1/PSME4/PSMB1/PSMD1/PSMC6/PSMD12
KEGG_LEUKOCYTE_TRANSENDOTHELIAL_MIGRATION	KEGG_LEUKOCYTE_TRANSENDOTHELIAL_MIGRATION	106	0.469468356324042	2.12112902179825	5.97757074157886e-07	3.88542098202626e-06	2.29215118662047e-06	1777	tags=32%, list=10%, signal=29%	ITGB2/NCF4/CYBB/ITGAL/RAC2/CD99/NCF2/CXCR4/ITGAM/RASSF5/ICAM1/PECAM1/ITK/PRKCB/VCAM1/VAV1/RHOH/ITGA4/RAP1B/ACTG1/ACTN1/CLDN3/VASP/CDH5/RHOA/VCL/CLDN1/CDC42/MMP9/GNAI2/PIK3CD/MSN/RAC1/ACTB
KEGG_FC_GAMMA_R_MEDIATED_PHAGOCYTOSIS	KEGG_FC_GAMMA_R_MEDIATED_PHAGOCYTOSIS	87	0.494720194862427	2.1611670612959	9.18643644660554e-07	5.76528080442141e-06	3.4011488840427e-06	1990	tags=33%, list=12%, signal=30%	PTPRC/HCK/DOCK2/RAC2/FCGR2C/FCGR2A/FCGR2B/LYN/PRKCB/MARCKS/ARPC2/CFL1/VAV1/MAPK1/ASAP1/WASF2/PLA2G4A/VASP/ARPC5/SPHK1/MARCKSL1/INPP5D/WAS/CDC42/PIK3CD/ARPC1B/RAC1/SYK/ARF6
KEGG_COMPLEMENT_AND_COAGULATION_CASCADES	KEGG_COMPLEMENT_AND_COAGULATION_CASCADES	61	0.544533747941147	2.23195010640671	1.03281621726792e-06	6.26575171809202e-06	3.69639488285359e-06	2039	tags=41%, list=12%, signal=36%	C1QB/C1QC/C1S/A2M/CD55/C1R/THBD/PLAUR/CD59/F2R/C2/C7/F13A1/CFH/CFB/C5AR1/C6/C3/CFI/SERPING1/VWF/FGB/SERPINE1/PLAT/SERPINA1
KEGG_PATHWAYS_IN_CANCER	KEGG_PATHWAYS_IN_CANCER	305	0.336274973634585	1.76216914293795	1.20467619009649e-06	7.07261505153421e-06	4.17239291646321e-06	3652	tags=33%, list=22%, signal=26%	CSF2RA/RAC2/STAT1/COL4A1/COL4A2/MYC/NFKBIA/CSF1R/RASSF5/FOS/BIRC3/PRKCB/CTBP2/NFKB1/FAS/STAT3/BID/MAPK1/STK4/TRAF1/TRAF3/FN1/JUN/TGFBR2/CASP3/CBLB/LAMC1/VEGFC/CASP8/CDKN1B/TRAF5/RHOA/LAMB3/KITLG/NRAS/LAMA2/PDGFRA/RB1/TGFBR1/MAX/CDC42/HSP90B1/SKP2/IKBKB/MMP9/HIF1A/PIK3CD/PDGFRB/LAMB1/CTBP1/FGF13/LAMC2/FGF7/RELA/RAC1/PML/FASLG/WNT5A/TGFB1/PTGS2/ETS1/RUNX1T1/HGF/ITGAV/FZD2/MDM2/BMP2/FZD1/PTEN/CUL2/F…
KEGG_PRIMARY_IMMUNODEFICIENCY	KEGG_PRIMARY_IMMUNODEFICIENCY	32	0.658339815746678	2.33826263715141	1.28970444936993e-06	7.3351940557915e-06	4.32729782354386e-06	2216	tags=56%, list=13%, signal=49%	PTPRC/CD40/TAP1/LCK/RFX5/ADA/CD8A/IL7R/CD3D/DCLRE1C/CIITA/JAK3/ZAP70/CD3E/TAP2/RFXANK/BLNK/CD4
KEGG_APOPTOSIS	KEGG_APOPTOSIS	82	0.493928547391446	2.13367616712008	1.38794091170684e-06	7.65470442214074e-06	4.51578861225191e-06	1948	tags=35%, list=12%, signal=31%	CSF2RB/NFKBIA/TNFSF10/BIRC3/IL1R1/NFKB1/FAS/BID/IL1B/MYD88/RIPK1/IL3RA/CASP3/CASP8/APAF1/TNFRSF10B/MAP3K14/IKBKB/PIK3CD/CFLAR/IRAK3/ENDOD1/ATM/PPP3CC/RELA/TNF/FASLG/TNFRSF10A/CAPN2
KEGG_ALZHEIMERS_DISEASE	KEGG_ALZHEIMERS_DISEASE	133	-0.394000286928932	-1.97061919938098	3.10076174585859e-06	1.65981952278313e-05	9.79187919744817e-06	3282	tags=39%, list=19%, signal=32%	UQCR11/CHP2/NDUFS3/NDUFB10/PSEN2/CDK5/CACNA1S/HSD17B10/PPP3CB/BACE2/APBB1/ATP2A2/COX6A2/NDUFA10/ATP2A1/NDUFAB1/CYC1/UQCR10/GRIN1/NDUFA2/NDUFA3/MAPK3/NDUFS7/NDUFB1/NDUFB7/COX7A2L/NDUFV1/NDUFA9/COX7A1/NDUFS2/NDUFB2/GRIN2C/NDUFA7/CALML3/MAPT/COX6B1/NDUFS6/COX7B/NDUFB9/NDUFA8/COX5A/UQCRB/COX7A2/NDUFA4/NDUFB3/NDUFA1/COX6A1/UQCRQ/COX7C/COX5B/NDUFC2/COX8A
KEGG_SPLICEOSOME	KEGG_SPLICEOSOME	105	0.445656077993175	2.01186122981287	7.31562915721332e-06	3.80412716175093e-05	2.24419300461882e-05	5787	tags=65%, list=34%, signal=43%	HSPA6/LSM2/HNRNPU/EIF4A3/HNRNPC/SNRNP40/PQBP1/SNRPB/TRA2B/PPIL1/SF3B1/NCBP1/RBMX/RBM8A/PRPF31/EFTUD2/HNRNPA1/RBM17/DDX23/SNRPA/PPIE/DDX42/HNRNPK/PRPF38B/PRPF38A/SF3A3/WBP11/SNRPD2/PRPF40A/SNW1/DDX5/PCBP1/RBM22/AQR/NCBP2/DHX8/SLU7/SNRPA1/HNRNPA3/TRA2A/PRPF6/THOC1/ISY1/LSM7/SNRPF/SNRPD1/SNRNP200/ACIN1/TCERG1/RBM25/BCAS2/CWC15/DHX15/DHX16/CRNKL1/CDC5L/THOC2/SNRNP27/LSM4/SMNDC1/PHF5A/HSPA8/CCDC12/SAR…
KEGG_FOCAL_ADHESION	KEGG_FOCAL_ADHESION	192	0.366078050398745	1.81285810376157	9.87800014667018e-06	4.9938778519277e-05	2.94607021918233e-05	2729	tags=31%, list=16%, signal=26%	RAC2/COL4A1/PARVG/COL4A2/BIRC3/PRKCB/MYLK/TNC/VAV1/MAPK1/FN1/ITGA4/CAV2/RAP1B/JUN/ACTG1/ACTN1/LAMC1/VASP/VEGFC/THBS2/RHOA/PPP1CB/LAMB3/VCL/ILK/LAMA2/PDGFRA/COL3A1/CDC42/COL6A3/ITGB6/PIK3CD/ITGB8/PDGFRB/VWF/LAMB1/PARVA/LAMC2/CAV1/RAC1/ACTB/COL5A2/CAPN2/FYN/MYL9/HGF/ZYX/ITGB3/ITGAV/SPP1/PTEN/ITGA2/COMP/GRB2/COL5A1/CCND2/COL1A2/CCND3
KEGG_RIG_I_LIKE_RECEPTOR_SIGNALING_PATHWAY	KEGG_RIG_I_LIKE_RECEPTOR_SIGNALING_PATHWAY	59	0.507730725016648	2.06430259032021	2.20851191846064e-05	0.00010863491058374	6.40876858273074e-05	2580	tags=37%, list=15%, signal=32%	CXCL10/NFKBIA/CYLD/DDX58/NFKB1/IFIH1/TRAF3/ISG15/RIPK1/RNF125/CASP8/ATG12/IRF7/TANK/IKBKB/RELA/TNF/OTUD5/DDX3Y/IL12B/IKBKE/TBK1
KEGG_RIBOSOME	KEGG_RIBOSOME	62	0.504313370870139	2.07591079280442	2.59943577301096e-05	0.000124499292286315	7.34466617305037e-05	2727	tags=45%, list=16%, signal=38%	RPS19/RPS2/RPS3/RPL3/RPL36A/RPS24/RPS8/RPL7A/RPL29/RPS6/RPL4/RPL8/RPS3A/RPL5/RPL11/RSL24D1/RPL19/RPS5/RPS20/RPL13A/RPL15/RPL36AL/RPS9/RPL12/RPL35/RPS7/RPL10/RPS4Y1
KEGG_OLFACTORY_TRANSDUCTION	KEGG_OLFACTORY_TRANSDUCTION	56	-0.479900628035051	-2.04900447046066	2.98121210774456e-05	0.000139123231694746	8.20738555978258e-05	5801	tags=64%, list=34%, signal=42%	OR8G1/OR2C3/OR51B4/OR1F1/OR4D1/OR2A4/CALM2/OR5J2/CALML5/OR12D2/OR10H1/OR13C4/GUCA1C/OR10A4/CAMK2G/OR2K2/GUCA1A/CAMK2B/GUCY2D/OR1Q1/PDE1C/CLCA2/OR2C1/OR10J1/OR1J2/OR3A3/OR7C1/OR2F1/CNGB1/OR2H2/CAMK2A/OR7C2/OR1I1/OR2H1/CALML3/GUCA1B
KEGG_SMALL_CELL_LUNG_CANCER	KEGG_SMALL_CELL_LUNG_CANCER	82	0.454045633003545	1.96138966059161	3.74183680285503e-05	0.000170253574529904	0.000100438777339793	2359	tags=33%, list=14%, signal=28%	COL4A1/COL4A2/MYC/NFKBIA/BIRC3/NFKB1/TRAF1/TRAF3/FN1/LAMC1/CDKN1B/TRAF5/LAMB3/APAF1/LAMA2/RB1/MAX/SKP2/IKBKB/PIK3CD/LAMB1/LAMC2/RELA/PTGS2/ITGAV/PTEN/ITGA2
KEGG_CELL_CYCLE	KEGG_CELL_CYCLE	111	0.406521340487046	1.85278803249547	0.000114929924638136	0.000498029673431921	0.000293805822383204	3459	tags=40%, list=20%, signal=32%	YWHAH/MYC/YWHAB/CDC25B/YWHAZ/MCM7/CDKN1B/CDC7/MAD2L2/PTTG1/RB1/BUB3/CHEK2/SKP2/DBF4/SMC3/MCM3/MAD2L1/ATM/MCM6/CCNA2/TGFB1/CCNB1/ANAPC4/MDM2/EP300/MCM5/CCND2/CCND3/MCM4/CDK6/CDK1/PCNA/YWHAQ/CCNE2/GADD45B/CCNB2/SFN/ATR/YWHAG/TGFB2/CDC27/TTK/HDAC1
KEGG_REGULATION_OF_ACTIN_CYTOSKELETON	KEGG_REGULATION_OF_ACTIN_CYTOSKELETON	194	0.341706316181825	1.69424828504496	0.00011371725081425	0.000498029673431921	0.000293805822383204	2155	tags=25%, list=13%, signal=22%	ITGB2/ITGAL/RAC2/PFN1/ITGAM/NCKAP1L/CD14/RRAS/MYLK/ARPC2/MYH9/CFL1/ARHGEF6/VAV1/MAPK1/F2R/GNA13/FN1/ITGA4/WASF2/PIP4K2A/ACTG1/ACTN1/ARPC5/RHOA/PPP1CB/VCL/NRAS/ITGAX/WAS/PDGFRA/CDC42/ITGB6/SSH2/PIK3CD/MSN/ITGB8/IQGAP1/ARPC1B/PDGFRB/FGF13/FGF7/RAC1/ACTB/DIAPH2/MYL9/ITGB3/ITGAV/EZR
KEGG_PRION_DISEASES	KEGG_PRION_DISEASES	34	0.556281648469887	2.00460293850606	0.000138056826046777	0.000584333542802636	0.000344719614608843	1951	tags=32%, list=12%, signal=29%	C1QB/CCL5/C1QC/IL1B/MAPK1/C7/LAMC1/C6/HSPA5/EGR1/FYN
KEGG_P53_SIGNALING_PATHWAY	KEGG_P53_SIGNALING_PATHWAY	64	0.464171230655082	1.92168317345891	0.000151689367671906	0.000627442384461068	0.000370151088577379	3172	tags=45%, list=19%, signal=37%	PMAIP1/FAS/BID/RRM2/CASP3/CASP8/APAF1/TNFRSF10B/CHEK2/SESN1/ATM/DDB2/SERPINE1/SHISA5/PPM1D/CCNB1/MDM2/PTEN/PERP/CCND2/CCND3/ZMAT3/CDK6/CDK1/CCNE2/GADD45B/CCNB2/SFN/ATR
KEGG_DRUG_METABOLISM_CYTOCHROME_P450	KEGG_DRUG_METABOLISM_CYTOCHROME_P450	54	-0.455238395463951	-1.92534213695774	0.000172707150335244	0.000698504474689211	0.000412073200799881	3654	tags=44%, list=22%, signal=35%	CYP2C8/GSTZ1/CYP2D6/GSTA3/GSTK1/GSTM2/FMO1/GSTA1/CYP3A4/CYP2A6/ALDH3B2/MAOB/ALDH3B1/FMO4/GSTM1/MAOA/CYP2A7/ALDH3A1/GSTM3/CYP2A13/UGT2B28/GSTO2/CYP2B6/MGST2
KEGG_ECM_RECEPTOR_INTERACTION	KEGG_ECM_RECEPTOR_INTERACTION	79	0.416991553703153	1.79036431153369	0.000635243584822308	0.00251335505299261	0.00148271958013445	2911	tags=34%, list=17%, signal=28%	COL4A1/COL4A2/CD44/TNC/FN1/ITGA4/LAMC1/THBS2/LAMB3/LAMA2/COL3A1/COL6A3/ITGB6/ITGB8/VWF/LAMB1/LAMC2/COL5A2/ITGB3/ITGAV/SPP1/ITGA2/COMP/COL5A1/COL1A2/CD47/SV2B
KEGG_MAPK_SIGNALING_PATHWAY	KEGG_MAPK_SIGNALING_PATHWAY	240	0.306377763959687	1.56185226698467	0.00083812703085057	0.0032455131832937	0.00191464629667991	3068	tags=28%, list=18%, signal=24%	RAC2/DUSP5/MYC/CD14/FOS/HSPA6/RRAS/PRKCB/NFATC2/IL1R1/NFKB1/FAS/IL1B/MAPK1/STK4/RASGRP2/MAP4K1/RELB/RAP1B/JUN/MAP3K8/PLA2G4A/TGFBR2/CASP3/CDC25B/MAP3K5/ATF4/DUSP10/DUSP6/NRAS/PDGFRA/TAOK3/TGFBR1/MAX/CDC42/MAP3K14/IKBKB/MEF2C/PDGFRB/FGF13/FGF7/RASA1/PPP3CC/RELA/RAC1/MAP4K4/DUSP2/TNF/FASLG/DUSP1/DUSP4/TGFB1/RASGRP3/ARRB1/MRAS/GRB2/PTPN7/RPS6KA3/TNFRSF1A/RPS6KA5/CACNA2D3/HSPB1/MAP3K6/FGF2/GADD45B/FL…
KEGG_NEUROACTIVE_LIGAND_RECEPTOR_INTERACTION	KEGG_NEUROACTIVE_LIGAND_RECEPTOR_INTERACTION	188	-0.293734281804447	-1.55298144349059	0.0012495423760772	0.00473784817595938	0.00279502899912005	2829	tags=33%, list=17%, signal=28%	ADRB3/CSH1/CHRNA2/LHB/S1PR2/HTR1E/GPR156/TAAR8/NMUR1/MTNR1B/GHRHR/TAAR5/THRB/BDKRB1/MC1R/CHRNA6/VIPR2/HTR1B/THRA/HTR6/GRIN1/PRSS3/GLP1R/CHRNA10/OPRL1/CHRNE/AVPR2/GRM2/F2/CHRNA3/DRD2/PTGER3/CRHR1/SSTR3/PTH1R/CHRNB2/CHRNG/HRH2/HTR7/GABRB1/GCGR/GHR/ADRA2B/OPRD1/LTB4R2/NPFFR1/GRM5/GRIN2C/P2RX2/SSTR5/GRM4/HTR4/GIPR/HTR5A/GRPR/ADRA1B/PTGER1/CHRNA4/GRIK5/CHRND/GRM1/ADRB1
KEGG_CHRONIC_MYELOID_LEUKEMIA	KEGG_CHRONIC_MYELOID_LEUKEMIA	72	0.413926818855099	1.74969510309417	0.00148371259789053	0.00551093250645056	0.00325109957002867	3613	tags=38%, list=21%, signal=30%	MYC/NFKBIA/CTBP2/NFKB1/MAPK1/TGFBR2/CBLB/CDKN1B/NRAS/RB1/TGFBR1/IKBKB/PIK3CD/CTBP1/RELA/TGFB1/MDM2/GAB2/GRB2/CBL/CDK6/CRK/TGFB2/PIK3CG/HDAC1/SMAD4/PIK3R3
KEGG_GLYCINE_SERINE_AND_THREONINE_METABOLISM	KEGG_GLYCINE_SERINE_AND_THREONINE_METABOLISM	30	-0.491893335327756	-1.7931987608382	0.00260018117598132	0.009464659480572	0.00558354694631778	6165	tags=73%, list=36%, signal=47%	PSPH/GATM/AGXT/SHMT1/DAO/GAMT/DMGDH/SDS/CTH/DLD/GNMT/ALAS2/CHDH/GLDC/MAOB/AMT/GCAT/AGXT2/MAOA/GLYCTK/SARDH/PIPOX
KEGG_PHENYLALANINE_METABOLISM	KEGG_PHENYLALANINE_METABOLISM	16	-0.60394140260201	-1.85576655435851	0.00324535682157497	0.0114810562571757	0.00677309276016147	3072	tags=56%, list=18%, signal=46%	HPD/ALDH3B2/MAOB/ALDH3B1/TAT/MAOA/MIF/ALDH3A1/GOT2
KEGG_NEUROTROPHIN_SIGNALING_PATHWAY	KEGG_NEUROTROPHIN_SIGNALING_PATHWAY	120	0.33922932157669	1.5670198196639	0.00328030178776447	0.0114810562571757	0.00677309276016147	3368	tags=29%, list=20%, signal=24%	ARHGDIB/YWHAH/SH2B3/NFKBIA/YWHAB/NFKBIE/RIPK2/NFKB1/MAPK1/RAP1B/JUN/FOXO3/YWHAZ/MAP3K5/ATF4/RHOA/NRAS/CDC42/IKBKB/PIK3CD/IRAK3/RELA/RAC1/FASLG/GRB2/RPS6KA3/RPS6KA5/CAMK4/CAMK2D/YWHAQ/IRAK4/CRK/YWHAG/PIK3CG/CSK
KEGG_BASAL_TRANSCRIPTION_FACTORS	KEGG_BASAL_TRANSCRIPTION_FACTORS	31	0.512371046674403	1.80917466456097	0.00398045956214945	0.0134156229687259	0.00791436404170066	5249	tags=58%, list=31%, signal=40%	TAF12/GTF2E2/GTF2E1/TBPL1/TAF5L/TAF11/GTF2B/GTF2F2/TAF1/TAF5/TAF9/GTF2H2/STON1/TAF7/GTF2I/GTF2F1/TAF4B/TAF13
KEGG_ENDOCYTOSIS	KEGG_ENDOCYTOSIS	168	0.308541115816413	1.50111578304424	0.00394944707740916	0.0134156229687259	0.00791436404170066	2576	tags=24%, list=15%, signal=21%	HLA-B/HLA-G/HLA-F/HLA-E/HLA-C/CCR5/IL2RB/CXCR4/CSF1R/HSPA6/RAB31/HLA-A/F2R/ASAP1/CHMP4B/CBLB/GIT2/ADRB2/SMAP2/ARFGAP3/PDGFRA/CDC42/ARAP2/ACAP1/CHMP4A/EHD4/SH3GLB1/PARD3/CXCR2/ARF6/CHMP1B/SMAP1/NEDD4/MDM2/ARAP3/EHD2/ARRB1/EPS15/SMURF2/RAB5A/CBL
KEGG_ARGININE_AND_PROLINE_METABOLISM	KEGG_ARGININE_AND_PROLINE_METABOLISM	47	-0.41671241259987	-1.70500383166985	0.00442610092424881	0.0146463703311506	0.00864042668465796	5450	tags=62%, list=32%, signal=42%	GOT1/DAO/P4HA1/SAT1/GLUD1/ALDH3A2/GAMT/ARG1/ALDH1B1/AGMAT/PRODH2/ACY1/ARG2/GLS2/ASL/MAOB/CKM/ALDH4A1/P4HA2/MAOA/PYCR1/ASS1/CKB/NAGS/SAT2/GOT2/NOS2/PRODH/ALDH9A1
KEGG_ADHERENS_JUNCTION	KEGG_ADHERENS_JUNCTION	66	0.396659843062964	1.65070365373833	0.00469320354597601	0.015252911524422	0.00899824740017957	4068	tags=42%, list=24%, signal=32%	RAC2/MAPK1/WASF2/ACTG1/TGFBR2/ACTN1/RHOA/PTPN6/VCL/WAS/TGFBR1/CDC42/IQGAP1/RAC1/ACTB/FYN/PARD3/SNAI2/EP300/CSNK2A2/PTPRM/MAP3K7/SORBS1/TCF7L2/SMAD4/PTPRJ/CTNNB1/CTNNA1
KEGG_TYROSINE_METABOLISM	KEGG_TYROSINE_METABOLISM	35	-0.449622559008458	-1.70783471827318	0.00491729995529727	0.0157008524888439	0.00926250407092007	5076	tags=57%, list=30%, signal=40%	ADH5/HEMK1/ADH6/METTL6/GSTZ1/HPD/ALDH3B2/MAOB/TYR/ALDH3B1/DCT/TAT/MAOA/MIF/TYRP1/FAH/PNMT/DBH/ALDH3A1/GOT2
KEGG_HISTIDINE_METABOLISM	KEGG_HISTIDINE_METABOLISM	25	-0.496182359835565	-1.7274229007834	0.00525164113785558	0.0164792877084434	0.00972173132597585	5491	tags=64%, list=32%, signal=43%	ACY3/ALDH3A2/HEMK1/ALDH1B1/METTL6/HNMT/ASPA/ALDH3B2/MAOB/ALDH3B1/MAOA/FTCD/CNDP1/ALDH3A1/AMDHD1/ALDH9A1
KEGG_METABOLISM_OF_XENOBIOTICS_BY_CYTOCHROME_P450	KEGG_METABOLISM_OF_XENOBIOTICS_BY_CYTOCHROME_P450	50	-0.394628822016458	-1.64213911368283	0.00546448087431694	0.0168565342224692	0.00994428276860532	3654	tags=38%, list=22%, signal=30%	CYP2C8/GSTZ1/GSTA3/GSTK1/GSTM2/GSTA1/CYP3A4/ALDH3B2/EPHX1/ALDH3B1/GSTM1/CYP1A1/ALDH3A1/GSTM3/DHDH/UGT2B28/GSTO2/CYP2B6/MGST2
KEGG_FC_EPSILON_RI_SIGNALING_PATHWAY	KEGG_FC_EPSILON_RI_SIGNALING_PATHWAY	67	0.381720569965342	1.59364493420471	0.00760982359045313	0.0230831315577078	0.0136175790566003	1958	tags=25%, list=12%, signal=23%	RAC2/FCER1G/LCP2/LYN/PRKCB/VAV1/MAPK1/PLA2G4A/INPP5D/NRAS/FCER1A/MS4A2/PIK3CD/RAC1/TNF/FYN/SYK
KEGG_PANCREATIC_CANCER	KEGG_PANCREATIC_CANCER	68	0.378508710860567	1.58402873859479	0.00813008130081301	0.0242569638811142	0.0143100654475052	1965	tags=24%, list=12%, signal=21%	RAC2/STAT1/NFKB1/ARHGEF6/STAT3/MAPK1/TGFBR2/VEGFC/RB1/TGFBR1/CDC42/IKBKB/PIK3CD/RELA/RAC1/TGFB1
KEGG_GLYCOSPHINGOLIPID_BIOSYNTHESIS_LACTO_AND_NEOLACTO_SERIES	KEGG_GLYCOSPHINGOLIPID_BIOSYNTHESIS_LACTO_AND_NEOLACTO_SERIES	25	-0.488437550553778	-1.70045990895114	0.00897155361050328	0.0263358509211548	0.0155364765411092	1953	tags=36%, list=12%, signal=32%	B3GNT3/FUT5/ABO/FUT2/FUT7/B4GALT3/ST3GAL4/B4GALT2/GCNT2
KEGG_GLYCOLYSIS_GLUCONEOGENESIS	KEGG_GLYCOLYSIS_GLUCONEOGENESIS	52	-0.377556633261916	-1.58457131678714	0.00936073059360731	0.0270421106037544	0.0159531248211854	4653	tags=46%, list=27%, signal=34%	ALDH1B1/ADH6/DLD/PFKM/FBP2/LDHB/GALM/ACSS2/FBP1/PGAM2/PFKL/ALDH3B2/GCK/ALDH3B1/TPI1/ACSS1/PKLR/ENO3/ALDH3A1/ALDOB/PGK2/PCK2/ALDH9A1/PGM1
KEGG_PROXIMAL_TUBULE_BICARBONATE_RECLAMATION	KEGG_PROXIMAL_TUBULE_BICARBONATE_RECLAMATION	20	-0.511386149345916	-1.67335874430542	0.0152918371742408	0.0434861619642473	0.0256540689436276	2899	tags=40%, list=17%, signal=33%	ATP1B1/GLS2/SLC4A4/SLC38A3/ATP1B2/PCK2/SLC25A10/FXYD2
KEGG_CITRATE_CYCLE_TCA_CYCLE	KEGG_CITRATE_CYCLE_TCA_CYCLE	29	-0.440370630371135	-1.59515612805779	0.0162174008327854	0.0454087223317993	0.0267882572460586	7190	tags=72%, list=42%, signal=42%	PCK1/OGDH/IDH3G/CS/DLST/IDH3B/SUCLG2/DLAT/SUCLA2/SDHA/DLD/SDHC/IDH1/ACO2/ACO1/SUCLG1/OGDHL/MDH2/PC/PCK2/IDH2
KEGG_GAP_JUNCTION	KEGG_GAP_JUNCTION	78	0.3447660454765	1.47727372970414	0.0169172932330827	0.0466507177033493	0.0275209554987948	1618	tags=23%, list=10%, signal=21%	ADCY7/TUBA1B/TUBA1C/PRKCB/TUBB6/PLCB4/MAPK1/HTR2B/LPAR1/TUBA1A/GNAS/ITPR3/NRAS/PDGFRA/GJA1/GNAI2/TUBB/PDGFRB
KEGG_BUTANOATE_METABOLISM	KEGG_BUTANOATE_METABOLISM	30	-0.430512102479586	-1.56943327597202	0.0184608540925267	0.0494099330123508	0.0291487169882	7217	tags=70%, list=43%, signal=40%	ALDH2/HADH/AKR1B10/EHHADH/BDH2/ALDH5A1/ABAT/HMGCS2/ALDH3A2/ACSM5/OXCT1/ALDH1B1/OXCT2/ACAT1/AACS/ECHS1/HMGCL/BDH1/ACADS/GAD1/ALDH9A1
KEGG_VALINE_LEUCINE_AND_ISOLEUCINE_DEGRADATION	KEGG_VALINE_LEUCINE_AND_ISOLEUCINE_DEGRADATION	42	-0.389251639547646	-1.54348796117662	0.0181900864029104	0.0494099330123508	0.0291487169882	7543	tags=76%, list=45%, signal=42%	ALDH6A1/HIBCH/MCEE/ACAA2/ALDH2/PCCB/HADH/EHHADH/AUH/DBT/PCCA/ABAT/HMGCS2/ALDH3A2/ACAA1/OXCT1/ALDH1B1/BCKDHA/OXCT2/DLD/ACAT1/ACADSB/ACADM/MCCC1/ECHS1/MCCC2/HMGCL/HSD17B10/IVD/ACADS/BCAT2/ALDH9A1
