# Supplementary material for: To reveal biomarkers related to macrophage and lactic acid metabolism in renal fibrosis and explore their mechanisms
Source: Front Immunol. 2025 Jul 18;16:1609903. doi: 10.3389/fimmu.2025.1609903 (PMC12313614; doi:10.3389/fimmu.2025.1609903)
Supplement: Supplementary file 4 [file DataSheet4.csv]

ID	Description	setSize	enrichmentScore	NES	pvalue	p.adjust	qvalue	rank	leading_edge	core_enrichment
KEGG_VALINE_LEUCINE_AND_ISOLEUCINE_DEGRADATION	KEGG_VALINE_LEUCINE_AND_ISOLEUCINE_DEGRADATION	42	-0.745146571734493	-2.92907976622958	1e-10	2.275e-09	1.14473684210526e-09	3287	tags=88%, list=19%, signal=71%	OXCT2/MCCC2/ACADS/HADHA/HADHB/AOX1/BCAT2/DLD/ACAT2/HSD17B10/PCCA/ALDH9A1/DBT/BCKDHB/EHHADH/HIBADH/ACAD8/ECHS1/ACADM/ABAT/ALDH1B1/PCCB/HIBCH/ACAA1/ALDH6A1/MCCC1/ALDH3A2/MCEE/AUH/ACADSB/ACAA2/ACAT1/HADH/ALDH7A1/HMGCL/IVD/ALDH2
KEGG_OXIDATIVE_PHOSPHORYLATION	KEGG_OXIDATIVE_PHOSPHORYLATION	94	-0.614259708704279	-2.84405371257106	1e-10	2.275e-09	1.14473684210526e-09	3584	tags=62%, list=21%, signal=49%	ATP6V1C1/LHPP/NDUFA3/NDUFB7/ATP6V1F/NDUFA11/COX7A2L/NDUFA10/NDUFS4/ATP12A/NDUFS7/NDUFB6/COX6A1/ATP6V1A/COX5A/NDUFB5/ATP6V0D1/ATP4A/ATP4B/NDUFV3/NDUFB3/ATP6V0A1/NDUFB10/ATP6V0D2/NDUFA8/NDUFA6/SDHD/ATP6V1B2/NDUFA1/ATP6V0A4/NDUFA9/NDUFA4/NDUFB9/COX7B/NDUFS8/ATP6V1D/COX5B/COX7C/UQCRC2/ATP6V0E2/COX8A/UQCRC1/ATP6V1C2/ATP6V1B1/UQCRQ/UQCRFS1/NDUFA2/NDUFS2/CYC1/ATP6V1G3/NDUFC1/NDUFAB1/NDUFV1/NDUFS3/SDHB/A…
KEGG_SYSTEMIC_LUPUS_ERYTHEMATOSUS	KEGG_SYSTEMIC_LUPUS_ERYTHEMATOSUS	45	0.697571177272252	2.80150921820938	1e-10	2.275e-09	1.14473684210526e-09	1532	tags=53%, list=9%, signal=49%	ACTN1/HLA-DMB/HLA-DMA/TRIM21/C1R/C1QC/FCGR2B/HLA-DPB1/C1QB/HLA-DRB1/HLA-DPA1/HLA-DQB1/CD86/FCGR2A/C6/GRIN2A/HLA-DOB/C1S/CD40/C2/HLA-DRA/FCGR3B/C3/FCGR2C
KEGG_LEISHMANIA_INFECTION	KEGG_LEISHMANIA_INFECTION	64	0.641215585756561	2.78073895827316	1e-10	2.275e-09	1.14473684210526e-09	1751	tags=48%, list=10%, signal=44%	MARCKSL1/HLA-DMB/HLA-DMA/ITGAM/PRKCB/JUN/HLA-DPB1/ITGA4/NCF4/TLR2/NCF2/HLA-DRB1/HLA-DPA1/FOS/HLA-DQB1/FCGR2A/STAT1/MYD88/PTGS2/ITGB2/IL1B/NFKBIA/HLA-DOB/IFNGR2/MAPK13/HLA-DRA/FCGR3B/C3/TGFB2/FCGR2C/PTPN6
KEGG_PEROXISOME	KEGG_PEROXISOME	73	-0.597608825308421	-2.63937416993791	1e-10	2.275e-09	1.14473684210526e-09	2758	tags=55%, list=16%, signal=46%	ABCD3/PEX10/PEX1/MPV17/PRDX1/MVK/ACSL1/ACOX1/PXMP4/ACOT8/NOS2/PEX11G/PEX3/ABCD4/AGXT/SCP2/HAO1/CAT/PEX7/ECH1/IDH2/EHHADH/DECR2/DDO/CRAT/SOD1/PHYH/SLC27A2/IDH1/PEX5/PECR/EPHX2/ACAA1/HACL1/HAO2/ACOX2/PXMP2/PIPOX/DAO/HMGCL
KEGG_CELL_ADHESION_MOLECULES_CAMS	KEGG_CELL_ADHESION_MOLECULES_CAMS	123	0.518149426604782	2.52435048517215	1e-10	2.275e-09	1.14473684210526e-09	2715	tags=41%, list=16%, signal=35%	HLA-DMB/HLA-DMA/ITGAM/ICAM1/VCAN/VCAM1/HLA-A/SELL/HLA-DPB1/ITGA4/CD2/HLA-DRB1/HLA-DPA1/HLA-DQB1/CD86/HLA-C/SELP/CLDN1/CD8A/ICAM2/ITGB2/JAM3/ITGAL/SELE/CLDN4/PTPRC/CDH3/HLA-E/HLA-F/HLA-DOB/NLGN4X/SIGLEC1/CD274/MPZL1/CD40/CLDN3/PECAM1/SELPLG/JAM2/ITGAV/HLA-DRA/HLA-B/CDH5/ITGB8/CD4/CD34/HLA-G/ESAM/ITGA8/CD99/SDC4
KEGG_CHEMOKINE_SIGNALING_PATHWAY	KEGG_CHEMOKINE_SIGNALING_PATHWAY	164	0.464956066919864	2.36881130083949	1e-10	2.275e-09	1.14473684210526e-09	3468	tags=42%, list=20%, signal=34%	CXCL2/LYN/CXCL1/RAC2/PRKCB/CXCL16/FGR/ELMO1/CXCL6/CCL2/HCK/GNG2/DOCK2/CCL5/CCL11/RASGRP2/ITK/STAT1/CCL28/CCR5/GNG11/XCL1/NFKBIA/ADCY7/CCR2/CCL4/CCL23/CX3CR1/JAK3/CCL19/STAT3/CCL8/GNG10/PLCB4/CCL21/CXCL11/CXCR4/PRKX/VAV1/GNAI2/KRAS/ARRB1/CCL20/CXCL10/AKT3/CCL13/CCR7/CXCL13/CSK/PF4V1/PIK3R3/CXCL9/WAS/RAP1B/ADCY4/MAPK1/CXCL5/GNB1/RELA/CX3CL1/CCR6/IKBKB/CCL18/PREX1/SOS1/NFKB1/TIAM1/GNAI1/CCL7
KEGG_CYTOKINE_CYTOKINE_RECEPTOR_INTERACTION	KEGG_CYTOKINE_CYTOKINE_RECEPTOR_INTERACTION	209	0.436272814982735	2.30073689504099	1e-10	2.275e-09	1.14473684210526e-09	3123	tags=40%, list=18%, signal=33%	CXCL2/IL10RA/CXCL1/TNFSF13B/CXCL16/TNFRSF1B/CSF1R/CSF2RB/CXCL6/IL15RA/CCL2/IL7R/IL17RA/CCL5/PLEKHO2/IL4R/CCL11/CCL28/IL1R1/IFNAR2/CCR5/INHBA/XCL1/IL1B/OSMR/CCR2/CCL4/CCL23/TNFRSF17/CX3CR1/TNFRSF11A/IL7/IL3RA/HGF/IFNGR2/PDGFRA/CCL19/CCL8/CD40/BMP2/CCL21/ACVRL1/IL2RB/PDGFA/CXCL11/CXCR4/CSF2RA/TGFB2/TNFRSF25/IL12RB1/CCL20/CXCL10/IL10RB/IL18RAP/CCL13/LIF/KITLG/CCR7/CXCL13/TNFSF11/PF4V1/CD27/CXCL9/TNF…
KEGG_PROPANOATE_METABOLISM	KEGG_PROPANOATE_METABOLISM	28	-0.77169002398079	-2.75302548509552	1.63344415025026e-10	3.25074659802865e-09	1.63571401982934e-09	1816	tags=86%, list=11%, signal=77%	HADHA/ACAT2/PCCA/ALDH9A1/ACSS1/ACSS2/SUCLA2/EHHADH/ECHS1/ACADM/ACSS3/ABAT/LDHB/ALDH1B1/SUCLG2/PCCB/HIBCH/ALDH6A1/ALDH3A2/MCEE/ACAT1/SUCLG1/ALDH7A1/ALDH2
KEGG_VIRAL_MYOCARDITIS	KEGG_VIRAL_MYOCARDITIS	65	0.592942443634399	2.57777788859751	1.78612450441135e-10	3.25074659802865e-09	1.63571401982934e-09	2292	tags=46%, list=14%, signal=40%	HLA-DMB/HLA-DMA/RAC2/ICAM1/HLA-A/HLA-DPB1/HLA-DRB1/HLA-DPA1/HLA-DQB1/CD86/HLA-C/ITGB2/ITGAL/ACTG1/HLA-E/HLA-F/HLA-DOB/ACTB/CASP3/CD55/CD40/EIF4G3/BID/HLA-DRA/CAV1/HLA-B/PRF1/CASP8/CXADR/HLA-G
KEGG_ARGININE_AND_PROLINE_METABOLISM	KEGG_ARGININE_AND_PROLINE_METABOLISM	47	-0.648011084102664	-2.61497880215425	3.98103873247068e-10	6.58680953917877e-09	3.31435760502344e-09	3142	tags=57%, list=19%, signal=47%	ARG2/GATM/OAT/ODC1/PRODH/GLUD2/ALDH9A1/NOS2/ASL/NAGS/GLUD1/GAMT/ALDH4A1/MAOA/ALDH1B1/ACY1/AGMAT/ALDH3A2/GOT1/P4HA2/PRODH2/SAT2/MAOB/ASS1/ALDH7A1/DAO/ALDH2
KEGG_BUTANOATE_METABOLISM	KEGG_BUTANOATE_METABOLISM	30	-0.731191600521549	-2.66130959343139	2.05240119249097e-09	3.11280847527797e-08	1.56630617321679e-08	2826	tags=80%, list=17%, signal=67%	OXCT1/OXCT2/ACADS/HADHA/ACAT2/ALDH9A1/BDH1/ACSM3/BDH2/ACSM5/PDHB/EHHADH/GAD1/ECHS1/ABAT/ALDH5A1/ALDH1B1/L2HGDH/ALDH3A2/ACAT1/HADH/ALDH7A1/HMGCL/ALDH2
KEGG_ALLOGRAFT_REJECTION	KEGG_ALLOGRAFT_REJECTION	30	0.720583202008353	2.62055563733128	3.92539688439720e-09	5.49555563815607e-08	2.76525934366442e-08	3784	tags=77%, list=22%, signal=60%	HLA-DMB/HLA-DMA/HLA-A/HLA-DPB1/HLA-DRB1/HLA-DPA1/HLA-DQB1/CD86/HLA-C/HLA-E/HLA-F/HLA-DOB/GZMB/CD40/HLA-DRA/HLA-B/PRF1/HLA-G/HLA-DRB4/CD28/HLA-DQA1/IFNG/IL12B
KEGG_CITRATE_CYCLE_TCA_CYCLE	KEGG_CITRATE_CYCLE_TCA_CYCLE	29	-0.71403719638075	-2.57200777482617	5.93892443713327e-09	7.72060176827326e-08	3.8848603460947e-08	2773	tags=72%, list=16%, signal=61%	MDH1/PCK1/DLD/SDHD/MDH2/ACLY/OGDH/IDH2/SUCLA2/PDHB/OGDHL/FH/ACO1/IDH1/IDH3B/SUCLG2/ACO2/SDHB/SDHA/SUCLG1/PCK2
KEGG_PARKINSONS_DISEASE	KEGG_PARKINSONS_DISEASE	87	-0.515106222389348	-2.35348744330417	6.61606150526438e-09	8.02748795972078e-08	4.03927965584562e-08	4148	tags=60%, list=25%, signal=45%	UQCR11/NDUFA7/VDAC3/UBA1/UBB/NDUFA3/NDUFB7/COX7A2L/NDUFA10/PPID/NDUFS4/NDUFS7/NDUFB6/COX6A1/CYCS/COX5A/NDUFB5/NDUFV3/NDUFB3/NDUFB10/NDUFA8/NDUFA6/SDHD/NDUFA1/NDUFA9/NDUFA4/NDUFB9/COX7B/NDUFS8/CASP9/COX5B/SLC25A4/COX7C/UQCRC2/COX8A/UQCRC1/UBE2J2/UQCRQ/UQCRFS1/NDUFA2/NDUFS2/CYC1/NDUFC1/VDAC1/NDUFAB1/NDUFV1/NDUFS3/SLC25A5/SDHB/UQCR10/SDHA/PINK1
KEGG_GLYCINE_SERINE_AND_THREONINE_METABOLISM	KEGG_GLYCINE_SERINE_AND_THREONINE_METABOLISM	30	-0.712820793474484	-2.5944455799518	1.05349969765975e-08	1.19835590608796e-07	6.02989958528935e-08	3687	tags=80%, list=22%, signal=63%	GNMT/SDS/GATM/PSPH/DLD/GCAT/SHMT2/AGXT/BHMT/GLYCTK/CHDH/GAMT/GLDC/CTH/AMT/MAOA/PSAT1/SHMT1/AGXT2/DMGDH/SARDH/MAOB/PIPOX/DAO
KEGG_LYSINE_DEGRADATION	KEGG_LYSINE_DEGRADATION	39	-0.639546182234498	-2.47234147897831	1.9404942246078e-08	1.96205527154788e-07	9.87268991467124e-08	2694	tags=54%, list=16%, signal=45%	HADHA/AASS/ACAT2/PLOD1/ALDH9A1/EHMT2/SETD1A/OGDH/AADAT/BBOX1/EHHADH/GCDH/OGDHL/ECHS1/ALDH1B1/ALDH3A2/ACAT1/HADH/ALDH7A1/PIPOX/ALDH2
KEGG_NATURAL_KILLER_CELL_MEDIATED_CYTOTOXICITY	KEGG_NATURAL_KILLER_CELL_MEDIATED_CYTOTOXICITY	115	0.463406350205645	2.23296899873208	1.92348456101551e-08	1.96205527154788e-07	9.87268991467124e-08	2297	tags=32%, list=14%, signal=28%	NFATC2/LCP2/RAC2/PRKCB/ICAM1/HCST/TYROBP/FCER1G/HLA-A/CD48/LCK/MICB/HLA-C/IFNAR2/ICAM2/ITGB2/NFAT5/ITGAL/KLRK1/HLA-E/CD247/IFNGR2/CASP3/GZMB/BID/FCGR3B/SYK/VAV1/KRAS/PTPN6/HLA-B/PRF1/KLRD1/PIK3R3/TNFRSF10A/HLA-G/MAPK1
KEGG_TRYPTOPHAN_METABOLISM	KEGG_TRYPTOPHAN_METABOLISM	35	-0.669721143848888	-2.51588529587625	2.33371089530898e-08	2.12367691473118e-07	1.06859393627306e-07	2694	tags=71%, list=16%, signal=60%	HADHA/AOX1/ACAT2/AFMID/ALDH9A1/OGDH/HAAO/CAT/AADAT/EHHADH/GCDH/OGDHL/ECHS1/MAOA/KYNU/ALDH1B1/DDC/ACMSD/KMO/ALDH3A2/ACAT1/HADH/MAOB/ALDH7A1/ALDH2
KEGG_ANTIGEN_PROCESSING_AND_PRESENTATION	KEGG_ANTIGEN_PROCESSING_AND_PRESENTATION	72	0.545877414408566	2.41871229945729	2.29078556855902e-08	2.12367691473118e-07	1.06859393627306e-07	2292	tags=42%, list=14%, signal=36%	HLA-DMB/HLA-DMA/TAP1/HLA-A/HLA-DPB1/HLA-DRB1/HLA-DPA1/HLA-DQB1/HLA-C/CIITA/B2M/CD8A/CTSS/HSPA6/PSME2/HLA-E/HLA-F/HLA-DOB/IFI30/TAP2/HLA-DRA/PSME1/CALR/CD74/HSPA5/HLA-B/KLRD1/CREB1/CD4/HLA-G
KEGG_GRAFT_VERSUS_HOST_DISEASE	KEGG_GRAFT_VERSUS_HOST_DISEASE	35	0.678965639795676	2.57680172393437	3.00468420252372e-08	2.47688419158082e-07	1.24632113746403e-07	2292	tags=54%, list=14%, signal=47%	HLA-DMB/HLA-DMA/HLA-A/HLA-DPB1/HLA-DRB1/HLA-DPA1/HLA-DQB1/CD86/HLA-C/IL1B/HLA-E/HLA-F/HLA-DOB/GZMB/HLA-DRA/HLA-B/PRF1/KLRD1/HLA-G
KEGG_HISTIDINE_METABOLISM	KEGG_HISTIDINE_METABOLISM	25	-0.740302217117706	-2.56927195898933	3.13012837397576e-08	2.47688419158082e-07	1.24632113746403e-07	2186	tags=68%, list=13%, signal=59%	METTL6/ALDH3A1/ALDH9A1/ALDH3B1/HNMT/CNDP1/MAOA/ACY3/FTCD/ALDH1B1/AMDHD1/DDC/ASPA/ALDH3A2/MAOB/ALDH7A1/ALDH2
KEGG_JAK_STAT_SIGNALING_PATHWAY	KEGG_JAK_STAT_SIGNALING_PATHWAY	121	0.451721754390043	2.19512278564149	3.03733215586405e-08	2.47688419158082e-07	1.24632113746403e-07	4217	tags=47%, list=25%, signal=36%	IL10RA/STAT4/CSF2RB/IL15RA/IL7R/CCND2/IL4R/PIAS3/STAT1/MYC/IFNAR2/IRF9/OSMR/IL7/SPRY1/IL3RA/IFNGR2/CCND3/CBL/JAK3/STAT3/SOCS3/SPRED1/CBLB/IL2RB/CSF2RA/IL12RB1/PTPN6/IL10RB/AKT3/LIF/STAT6/PIK3R3/IL15/PIAS1/IFNE/SPRED2/TSLP/SPRY2/IL6R/STAT5A/SPRY4/LEPR/EP300/SOS1/IL21R/IL6ST/SOCS4/SOCS5/IFNG/IL12B/JAK2/IFNAR1/CSF3R/AKT1/IL12RB2/STAM
KEGG_LEUKOCYTE_TRANSENDOTHELIAL_MIGRATION	KEGG_LEUKOCYTE_TRANSENDOTHELIAL_MIGRATION	106	0.468685910479193	2.22917603740338	3.96874862805769e-08	3.00963437627708e-07	1.51439092386412e-07	2610	tags=37%, list=15%, signal=31%	ACTN1/ITGAM/RAC2/PRKCB/ICAM1/RASSF5/VCAM1/ITGA4/NCF4/NCF2/ITK/CYBB/CLDN1/ITGB2/JAM3/ITGAL/CLDN4/ACTG1/MYL12A/VASP/ACTB/CLDN3/PECAM1/JAM2/MAPK13/RHOH/CXCR4/VAV1/GNAI2/MSN/VCL/CDH5/PIK3R3/MMP2/RAP1B/MMP9/ESAM/MYL9/CD99
KEGG_FATTY_ACID_METABOLISM	KEGG_FATTY_ACID_METABOLISM	38	-0.644644660262806	-2.47421752362567	5.84425653667218e-08	4.25461875869735e-07	2.14084344711781e-07	3062	tags=66%, list=18%, signal=54%	CYP4A11/ACADS/CPT2/HADHA/HADHB/ACAT2/ACSL1/ACOX1/ALDH9A1/ACADL/EHHADH/GCDH/ECHS1/ACADM/ADH5/ALDH1B1/ACAA1/ADH6/ALDH3A2/ACADSB/ACAA2/ACAT1/HADH/ALDH7A1/ALDH2
KEGG_PYRUVATE_METABOLISM	KEGG_PYRUVATE_METABOLISM	36	-0.645756387527542	-2.44389013630958	1.09998287454461e-07	7.69988012181224e-07	3.87443360669557e-07	3611	tags=72%, list=21%, signal=57%	ACACB/HAGHL/DLAT/GLO1/MDH1/PCK1/DLD/ACAT2/ALDH9A1/ME3/MDH2/ACSS1/ACSS2/PKLR/ACOT12/PDHB/LDHD/LDHB/ALDH1B1/GRHPR/ALDH3A2/ACAT1/PCK2/ALDH7A1/HAGH/ALDH2
KEGG_NOD_LIKE_RECEPTOR_SIGNALING_PATHWAY	KEGG_NOD_LIKE_RECEPTOR_SIGNALING_PATHWAY	58	0.570325261822178	2.41439940170765	1.35775166671787e-07	9.15225197565381e-07	4.60523957132378e-07	3468	tags=52%, list=20%, signal=41%	TNFAIP3/CXCL2/BIRC3/CARD6/PYCARD/CXCL1/CASP1/CCL2/CCL5/CCL11/NOD2/NOD1/IL1B/NFKBIA/CCL8/CARD8/MAPK13/RIPK2/NLRP3/CCL13/CASP8/MAPK1/RELA/HSP90B1/NLRP1/IKBKB/IL18/NFKB1/NAIP/CCL7
KEGG_AUTOIMMUNE_THYROID_DISEASE	KEGG_AUTOIMMUNE_THYROID_DISEASE	37	0.637608414357491	2.45212784937684	2.15634278279257e-07	1.40162280881517e-06	7.05270007905842e-07	2292	tags=49%, list=14%, signal=42%	HLA-DMB/HLA-DMA/HLA-A/HLA-DPB1/HLA-DRB1/HLA-DPA1/HLA-DQB1/CD86/HLA-C/HLA-E/HLA-F/HLA-DOB/GZMB/CD40/HLA-DRA/HLA-B/PRF1/HLA-G
KEGG_TOLL_LIKE_RECEPTOR_SIGNALING_PATHWAY	KEGG_TOLL_LIKE_RECEPTOR_SIGNALING_PATHWAY	91	0.481674045000587	2.23328154156489	2.80799143198677e-07	1.76225669179859e-06	8.86734136416873e-07	4014	tags=45%, list=24%, signal=35%	LY96/TLR8/JUN/TLR2/CCL5/TLR7/FOS/IRF7/CD14/CD86/STAT1/IFNAR2/MYD88/TLR5/IL1B/NFKBIA/CCL4/MAP3K8/CD40/TLR1/MAPK13/CXCL11/CXCL10/AKT3/PIK3R3/CXCL9/TRAF3/CASP8/MAPK1/RELA/IRAK4/IKBKB/CTSK/TLR4/NFKB1/TICAM1/TLR3/IL12B/SPP1/IFNAR1/AKT1
KEGG_ALANINE_ASPARTATE_AND_GLUTAMATE_METABOLISM	KEGG_ALANINE_ASPARTATE_AND_GLUTAMATE_METABOLISM	28	-0.689401358539549	-2.45945839720496	3.98065796797734e-07	2.41493250057292e-06	1.21514822180361e-06	1786	tags=61%, list=11%, signal=54%	GLUD2/GPT/ASL/AGXT/GLUD1/NIT2/GPT2/DDO/GAD1/ALDH4A1/ACY3/ABAT/ALDH5A1/ASPA/AGXT2/GOT1/ASS1
KEGG_T_CELL_RECEPTOR_SIGNALING_PATHWAY	KEGG_T_CELL_RECEPTOR_SIGNALING_PATHWAY	99	0.457919462990537	2.15131989054832	7.50569970346e-07	4.26886670634287e-06	2.1480127440823e-06	3460	tags=42%, list=20%, signal=34%	NFATC2/LCP2/JUN/FOS/LCK/ITK/CD8A/NFAT5/NFKBIA/CD3D/PTPRC/CD3G/MAP3K8/CD247/CBL/CBLB/MAPK13/NFKBIE/VAV1/KRAS/PTPN6/AKT3/PIK3R3/CD4/MAPK1/NCK2/PAK2/CD3E/RELA/PAK3/ZAP70/PPP3CC/RASGRP1/IKBKB/MAP3K14/SOS1/PPP3CA/PRKCQ/PLCG1/NFKB1/ICOS/CD28
KEGG_ALZHEIMERS_DISEASE	KEGG_ALZHEIMERS_DISEASE	133	-0.409718778522892	-2.02558794435049	7.49738579864432e-07	4.26886670634287e-06	2.1480127440823e-06	3460	tags=44%, list=20%, signal=35%	NDUFA3/NDUFB7/ITPR1/COX7A2L/NDUFA10/NDUFS4/NDUFS7/NDUFB6/COX6A1/CYCS/COX5A/NDUFB5/ITPR2/CALML5/NDUFV3/NDUFB3/PSEN2/CDK5/NDUFB10/HSD17B10/NDUFA8/NDUFA6/SDHD/NDUFA1/NDUFA9/NDUFA4/APBB1/NDUFB9/COX7B/NDUFS8/GRIN1/CASP9/ATP2A2/COX5B/COX7C/UQCRC2/GAPDH/COX8A/UQCRC1/CALM1/CHP2/UQCRQ/UQCRFS1/NDUFA2/NDUFS2/CYC1/NDUFC1/NDUFAB1/NDUFV1/NDUFS3/GRIN2C/CALML3/MAPT/SDHB/UQCR10/APOE/MME/SDHA
KEGG_PATHOGENIC_ESCHERICHIA_COLI_INFECTION	KEGG_PATHOGENIC_ESCHERICHIA_COLI_INFECTION	50	0.562281790421448	2.30609400231665	9.66844831792801e-07	5.33229573897848e-06	2.68311005952069e-06	2491	tags=40%, list=15%, signal=34%	TUBA1A/HCLS1/ARPC2/LY96/TUBA1B/TUBB6/ARPC1B/CD14/CLDN1/TLR5/ACTG1/TUBB/ACTB/TUBA1C/YWHAZ/ARPC3/KRT18/WAS/NCK2/ARHGEF2
KEGG_HEMATOPOIETIC_CELL_LINEAGE	KEGG_HEMATOPOIETIC_CELL_LINEAGE	77	0.477407059162659	2.13903841319022	1.56618229276397e-06	8.38368168479535e-06	4.21850958112895e-06	2444	tags=40%, list=14%, signal=35%	ITGAM/CSF1R/IL7R/ITGA4/CD1D/CD2/HLA-DRB1/CD1C/CD33/IL4R/CD14/IL1R1/CD8A/IL1B/CD3D/CD3G/IL7/IL3RA/CD55/CD38/HLA-DRA/CSF2RA/MS4A1/CD1E/CD44/KITLG/CD4/CD34/ITGA3/ITGA5/CD3E
KEGG_B_CELL_RECEPTOR_SIGNALING_PATHWAY	KEGG_B_CELL_RECEPTOR_SIGNALING_PATHWAY	73	0.492241065420282	2.18868077423047	1.65485262549661e-06	8.58604884577426e-06	4.32033689752667e-06	3323	tags=42%, list=20%, signal=34%	LYN/IFITM1/NFATC2/RAC2/PRKCB/DAPP1/JUN/FCGR2B/FOS/NFAT5/NFKBIA/CD81/SYK/LILRB3/NFKBIE/VAV1/KRAS/PTPN6/AKT3/PIK3R3/BLNK/MAPK1/PIK3AP1/RELA/CD72/PPP3CC/IKBKB/INPP5D/SOS1/PPP3CA/NFKB1
KEGG_HUNTINGTONS_DISEASE	KEGG_HUNTINGTONS_DISEASE	147	-0.396155569715536	-1.98846945834707	1.69833933213117e-06	8.58604884577426e-06	4.32033689752667e-06	4221	tags=47%, list=25%, signal=36%	TFAM/UQCR11/GRM5/NDUFA7/CREBBP/POLR2J/VDAC3/PPARG/DNAH1/NDUFA3/NDUFB7/RCOR1/ITPR1/COX7A2L/NDUFA10/PPID/NDUFS4/NDUFS7/NDUFB6/COX6A1/CYCS/COX5A/POLR2E/NDUFB5/HAP1/NDUFV3/NDUFB3/AP2A1/NDUFB10/PPARGC1A/NDUFA8/NDUFA6/BBC3/SDHD/NDUFA1/NDUFA9/DNAH2/NDUFA4/IFT57/NDUFB9/DCTN2/COX7B/DLG4/NDUFS8/GRIN1/CASP9/POLR2C/COX5B/SLC25A4/COX7C/UQCRC2/COX8A/UQCRC1/UQCRQ/UQCRFS1/NDUFA2/NDUFS2/CYC1/SOD1/NDUFC1/POLR2F/VD…
KEGG_INTESTINAL_IMMUNE_NETWORK_FOR_IGA_PRODUCTION	KEGG_INTESTINAL_IMMUNE_NETWORK_FOR_IGA_PRODUCTION	39	0.588635408515252	2.28705869131141	2.4913614139746e-06	1.22548047930642e-05	6.16638529205662e-06	1689	tags=44%, list=10%, signal=39%	HLA-DMB/HLA-DMA/TNFSF13B/IL15RA/HLA-DPB1/ITGA4/HLA-DRB1/HLA-DPA1/HLA-DQB1/CD86/CCL28/TNFRSF17/HLA-DOB/CD40/CXCR4/HLA-DRA/PIGR
KEGG_TYPE_I_DIABETES_MELLITUS	KEGG_TYPE_I_DIABETES_MELLITUS	38	0.601560520605859	2.32552748689181	2.72466172446035e-06	1.30496956276785e-05	6.56635928055541e-06	1873	tags=47%, list=11%, signal=42%	HLA-DMB/HLA-DMA/HLA-A/HLA-DPB1/HLA-DRB1/HLA-DPA1/HLA-DQB1/CD86/HLA-C/IL1B/HLA-E/HLA-F/HLA-DOB/GZMB/HLA-DRA/PTPRN2/HLA-B/PRF1
KEGG_DRUG_METABOLISM_CYTOCHROME_P450	KEGG_DRUG_METABOLISM_CYTOCHROME_P450	54	-0.532734111995738	-2.21118804715309	3.291220403166e-06	1.5359028548108e-05	7.72837179690803e-06	4259	tags=56%, list=25%, signal=42%	CYP2A7/CYP3A5/UGT2A3/GSTO2/CYP2C8/CYP3A43/UGT1A6/AOX1/ALDH3A1/MGST1/CYP2A6/FMO5/CYP2D6/ALDH3B1/GSTM4/FMO4/CYP2B6/MGST2/GSTO1/CYP2A13/GSTA1/ADH5/MAOA/FMO1/ADH6/UGT2B28/CYP3A4/GSTA3/CYP3A7/MAOB
KEGG_BETA_ALANINE_METABOLISM	KEGG_BETA_ALANINE_METABOLISM	20	-0.715389151831002	-2.3324479629913	3.59995464583974e-06	1.63797936385708e-05	8.2420014260015e-06	2694	tags=75%, list=16%, signal=63%	HADHA/UPB1/ALDH9A1/CNDP1/EHHADH/GAD1/ECHS1/ACADM/ABAT/ALDH1B1/HIBCH/ALDH3A2/DPYS/ALDH7A1/ALDH2
KEGG_GLYCOLYSIS_GLUCONEOGENESIS	KEGG_GLYCOLYSIS_GLUCONEOGENESIS	52	-0.529001596135587	-2.17834092905331	5.41565076641446e-06	2.40402058411569e-05	1.20965755244688e-05	3329	tags=56%, list=20%, signal=45%	DLAT/FBP2/ENO3/PGAM2/PCK1/DLD/ALDH3A1/ALDH9A1/ALDH3B1/PGM1/ACSS1/PGK1/ACSS2/ALDOB/AKR1A1/GAPDH/PKLR/PDHB/PGK2/ADH5/FBP1/LDHB/ALDH1B1/ADH6/ALDH3A2/PCK2/ALDH7A1/GALM/ALDH2
KEGG_RETINOL_METABOLISM	KEGG_RETINOL_METABOLISM	39	-0.563434799881118	-2.17811201933682	5.90075827165471e-06	2.55699525105037e-05	1.286631502842e-05	4259	tags=62%, list=25%, signal=46%	CYP2A7/CYP3A5/UGT2A3/DGAT2/RETSAT/CYP2C8/CYP3A43/CYP26B1/CYP4A11/UGT1A6/ALDH1A1/CYP2A6/DHRS3/PNPLA4/RDH11/RDH16/RDH12/CYP2B6/CYP2A13/ADH5/ADH6/UGT2B28/CYP3A4/CYP3A7
KEGG_ASTHMA	KEGG_ASTHMA	20	0.710961681437941	2.32474378697399	1.30777215029351e-05	5.40942116712315e-05	2.72191811185491e-05	1374	tags=60%, list=8%, signal=55%	HLA-DMB/HLA-DMA/FCER1G/HLA-DPB1/HLA-DRB1/HLA-DPA1/HLA-DQB1/CCL11/HLA-DOB/CD40/MS4A2/HLA-DRA
KEGG_PRIMARY_IMMUNODEFICIENCY	KEGG_PRIMARY_IMMUNODEFICIENCY	32	0.608913246209473	2.24503023263665	1.2900488207094e-05	5.40942116712315e-05	2.72191811185491e-05	2729	tags=53%, list=16%, signal=45%	TAP1/IL7R/LCK/CIITA/CD8A/DCLRE1C/CD3D/PTPRC/ADA/TAP2/JAK3/CD40/BLNK/CD4/CD3E/RFX5/ZAP70
KEGG_FC_GAMMA_R_MEDIATED_PHAGOCYTOSIS	KEGG_FC_GAMMA_R_MEDIATED_PHAGOCYTOSIS	87	0.440004246544894	2.02408371914198	1.48819205941638e-05	5.93963073198619e-05	2.98870950655176e-05	2297	tags=32%, list=14%, signal=28%	LYN/MARCKSL1/ARPC2/MARCKS/RAC2/PRKCB/HCK/FCGR2B/DOCK2/ARPC1B/FCGR2A/PLA2G4A/ASAP1/PTPRC/GAB2/SPHK1/VASP/WASF2/LIMK2/SYK/VAV1/FCGR2C/ARPC3/AKT3/DNM3/PIK3R3/WAS/MAPK1
KEGG_PATHWAYS_IN_CANCER	KEGG_PATHWAYS_IN_CANCER	305	0.301500566358925	1.66781680967916	1.50122534984266e-05	5.93963073198619e-05	2.98870950655176e-05	4014	tags=35%, list=24%, signal=27%	HIF1A/BIRC3/RAC2/PRKCB/RASSF5/CSF1R/RB1/CCNE2/JUN/FOS/LAMC2/PIAS3/STAT1/MYC/FZD2/PTGS2/NFKBIA/TRAF1/WNT5A/FGF2/TRAF5/COL4A2/HDAC1/RALGDS/HGF/ETS1/LAMC1/PDGFRA/SMAD2/CBL/CASP3/PTEN/STAT3/COL4A1/FN1/CBLB/BID/BMP2/RUNX1T1/PDGFA/ITGAV/MMP1/CSF2RA/SKP2/TGFB2/KRAS/STK4/PML/TP53/CTBP2/FZD7/TCF7/FGF13/AKT3/GSTP1/KITLG/ARNT/PIK3R3/MMP2/E2F3/TRAF3/CASP8/COL4A4/PIAS1/MMP9/ITGA3/MAPK1/RALA/PDGFRB/BAX/RELA/SM…
KEGG_TYROSINE_METABOLISM	KEGG_TYROSINE_METABOLISM	35	-0.581029861983049	-2.18270618996314	1.75049358954152e-05	6.7785070914161e-05	3.41081617671024e-05	2818	tags=51%, list=17%, signal=43%	TAT/AOX1/TYRP1/METTL6/ALDH3A1/ALDH3B1/PNMT/DBH/HGD/MIF/ADH5/MAOA/FAH/HPD/DDC/ADH6/GOT1/MAOB
KEGG_CELL_CYCLE	KEGG_CELL_CYCLE	111	0.403056878578282	1.92889204149124	1.8769915733028e-05	7.11692638210646e-05	3.5811023438014e-05	3262	tags=34%, list=19%, signal=28%	RB1/CCNE2/CCND2/CDC7/MYC/SFN/PTTG1/CDC25B/MCM5/DBF4/HDAC1/CCND3/SMAD2/CCNA2/YWHAH/CCNB1/MCM2/ATM/SKP2/MAD1L1/TGFB2/YWHAZ/MCM6/TP53/TTK/E2F3/RBL1/MCM3/CHEK2/SMAD4/CDC20/YWHAE/BUB1B/CDC27/STAG2/CDK6/EP300/ANAPC4
KEGG_FOCAL_ADHESION	KEGG_FOCAL_ADHESION	192	0.342737142415364	1.78403734420301	2.23155614261225e-05	8.28863710113121e-05	4.17068494967273e-05	2672	tags=29%, list=16%, signal=24%	BIRC3/ACTN1/RAC2/PRKCB/TNC/THBS2/PARVG/JUN/ITGA4/CCND2/LAMC2/VWF/ACTG1/COL4A2/MYL12A/HGF/VASP/LAMC1/CCND3/PDGFRA/ACTB/PTEN/COL4A1/FN1/PDGFA/CAV2/ITGAV/FLNA/ZYX/PARVA/VAV1/CAV1/PPP1CB/COL5A1/AKT3/COL6A3/VCL/PIK3R3/ITGB8/ITGB6/RAP1B/COL4A4/ITGA3/MYLK/MAPK1/ITGA5/PPP1R12A/PAK2/PDGFRB/COL3A1/MYL9/ITGA8/PAK3/LAMC3/COL1A2
KEGG_PPAR_SIGNALING_PATHWAY	KEGG_PPAR_SIGNALING_PATHWAY	62	-0.47012388412398	-2.00456147683693	3.81634775592071e-05	0.000138915058315514	6.98994220558108e-05	3062	tags=44%, list=18%, signal=36%	CYP4A11/CYP8B1/PPARD/CPT2/PCK1/FABP3/APOA1/FABP2/ACSL1/ACOX1/APOA2/CYP27A1/FABP1/APOA5/SCP2/ACADL/RXRA/EHHADH/ACADM/APOC3/SLC27A2/SLC27A5/GK/AQP7/ACAA1/ACOX2/PCK2
KEGG_SMALL_CELL_LUNG_CANCER	KEGG_SMALL_CELL_LUNG_CANCER	82	0.428763826656443	1.94983063482891	4.00431557505554e-05	0.000142899104835316	7.19041186852079e-05	3129	tags=38%, list=18%, signal=31%	BIRC3/RB1/CCNE2/APAF1/LAMC2/PIAS3/MYC/PTGS2/NFKBIA/TRAF1/TRAF5/COL4A2/LAMC1/PTEN/COL4A1/FN1/ITGAV/SKP2/TP53/AKT3/PIK3R3/E2F3/TRAF3/COL4A4/PIAS1/ITGA3/RELA/LAMC3/IKBKB/LAMA5/CDK6
KEGG_RIBOSOME	KEGG_RIBOSOME	62	0.468715367691918	2.01729531979424	6.56548049989487e-05	0.00022979181749632	0.000115626883297744	5223	tags=60%, list=31%, signal=41%	RPL12/RPL37A/RPS19/RPL22L1/RPS9/RPL13A/FAU/RPS3/RPS8/RPL35/RPS24/RPL27A/RPL36/RPL38/RPLP2/RPL22/RPL29/RPL36A/RPL3/RPL13/RPS27A/RPS5/RPL10/RPS20/RPS2/RPL35A/RPL28/RPS27L/RPS25/RPL10L/RPS11/RPS16/RPS15A/RPS27/RPL15/RPL26/RPL8
KEGG_CARDIAC_MUSCLE_CONTRACTION	KEGG_CARDIAC_MUSCLE_CONTRACTION	60	-0.465257161905794	-1.97094116993538	7.44673182426169e-05	0.000255717960757665	0.000128672426754869	4813	tags=52%, list=28%, signal=37%	UQCRB/CACNA1S/FXYD2/MYH7/COX6B2/COX6A2/CACNG1/UQCR11/CACNB4/CACNG4/COX7A2L/ATP1B1/ATP1B2/COX6A1/MYL3/COX5A/TNNC1/CACNB2/CACNG5/COX7B/ATP2A2/COX5B/COX7C/UQCRC2/COX8A/UQCRC1/TNNT2/UQCRQ/UQCRFS1/CYC1/UQCR10
KEGG_AMINOACYL_TRNA_BIOSYNTHESIS	KEGG_AMINOACYL_TRNA_BIOSYNTHESIS	21	-0.626273171372116	-2.07054823681207	0.000106330394066462	0.000358372809631409	0.000180326399294	5294	tags=71%, list=31%, signal=49%	PSTK/LARS2/VARS2/WARS2/HARS2/FARSA/MTFMT/DARS2/RARS2/IARS2/NARS2/EARS2/SEPSECS/FARS2/TARS2
KEGG_REGULATION_OF_ACTIN_CYTOSKELETON	KEGG_REGULATION_OF_ACTIN_CYTOSKELETON	194	0.315651014146605	1.64516895155448	0.000237980688510803	0.000787499732890294	0.000396254926324208	2813	tags=28%, list=17%, signal=24%	ACTN1/ARPC2/ITGAM/RAC2/ITGA4/RRAS/ARPC1B/CD14/MRAS/ENAH/ITGB2/ITGAL/FGF2/NCKAP1L/ACTG1/GNA13/MYL12A/ARHGEF6/PDGFRA/ITGAX/ACTB/WASF2/FN1/LIMK2/PDGFA/ITGAV/VAV1/KRAS/ARPC3/IQGAP1/CYFIP1/PPP1CB/PFN1/MSN/FGF13/DIAPH2/VCL/CSK/PIK3R3/ITGB8/ITGB6/WAS/F2R/ITGA3/MYLK/MAPK1/ITGA5/PPP1R12A/PAK2/PDGFRB/MYL9/ITGA8/PAK3/CFL1/FGF7
KEGG_P53_SIGNALING_PATHWAY	KEGG_P53_SIGNALING_PATHWAY	64	0.427704494501213	1.85481229231939	0.000410894181532474	0.00133540608998054	0.00067195101115273	3135	tags=38%, list=19%, signal=31%	PMAIP1/CCNE2/APAF1/CCND2/SFN/SHISA5/CCND3/CASP3/PTEN/DDB2/PPM1D/CCNB1/BID/RRM2/ATM/TP53/ZMAT3/CASP8/CHEK2/BAX/SERPINE1/MDM4/CDK6/PERP
KEGG_PHENYLALANINE_METABOLISM	KEGG_PHENYLALANINE_METABOLISM	16	-0.664111000292451	-2.02891067437477	0.00057378971181245	0.00183210048333098	0.000921878207344103	2818	tags=69%, list=17%, signal=57%	TAT/ALDH3A1/PRDX6/ALDH3B1/PAH/MIF/MAOA/HPD/DDC/GOT1/MAOB
KEGG_PROXIMAL_TUBULE_BICARBONATE_RECLAMATION	KEGG_PROXIMAL_TUBULE_BICARBONATE_RECLAMATION	20	-0.620078194815294	-2.02169702838032	0.000601769189124527	0.00188831021414938	0.000950161877565043	4670	tags=75%, list=28%, signal=54%	FXYD2/CA4/SLC4A4/GLS2/ATP1B1/ATP1B2/MDH1/PCK1/SLC38A3/SLC25A10/GLUD2/GLUD1/CA2/AQP1/PCK2
KEGG_METABOLISM_OF_XENOBIOTICS_BY_CYTOCHROME_P450	KEGG_METABOLISM_OF_XENOBIOTICS_BY_CYTOCHROME_P450	50	-0.46014048250467	-1.87998105138534	0.000735205813041599	0.00224148193508417	0.00112787118769418	2162	tags=46%, list=13%, signal=40%	CYP3A5/UGT2A3/GSTO2/CYP2C8/CYP3A43/UGT1A6/ALDH3A1/MGST1/ALDH3B1/EPHX1/GSTM4/DHDH/AKR1C3/CYP2B6/MGST2/GSTO1/GSTA1/ADH5/ADH6/UGT2B28/CYP3A4/GSTA3/CYP3A7
KEGG_OLFACTORY_TRANSDUCTION	KEGG_OLFACTORY_TRANSDUCTION	56	-0.440825881538562	-1.84620057489072	0.000751265923297442	0.00224148193508417	0.00112787118769418	7270	tags=79%, list=43%, signal=45%	OR12D2/GUCA1C/OR5J2/OR1C1/OR7E24/PRKACA/OR51B4/OR51I1/OR2M4/OR2C3/OR7C1/CALM2/OR10A4/PDE1C/OR51B5/OR10J1/OR10H1/CALM3/CLCA2/OR2F1/OR2K2/OR7C2/CNGB1/OR13C4/OR1Q1/OR2C1/CAMK2B/OR2A4/OR3A3/CALML5/GUCY2D/OR1F1/OR1I1/GUCA1A/OR1J2/PRKACG/OR4D1/OR2H2/CAMK2G/CAMK2A/OR2H1/CALM1/GUCA1B/CALML3
KEGG_MAPK_SIGNALING_PATHWAY	KEGG_MAPK_SIGNALING_PATHWAY	240	0.286188897752974	1.53545757043701	0.000742951794255349	0.00224148193508417	0.00112787118769418	3323	tags=29%, list=20%, signal=23%	NFATC2/RAC2/PRKCB/JUN/DUSP6/RRAS/DUSP5/RASA2/FOS/RASGRP2/CD14/MRAS/MYC/IL1R1/CDC25B/CACNB3/IL1B/PLA2G4A/RELB/HSPA6/DUSP10/FGF2/MAP4K4/MAP3K8/DUSP4/PDGFRA/CASP3/RPS6KA5/DAXX/MAPK13/PDGFA/PRKX/FLNA/TGFB2/STMN1/KRAS/STK4/JUND/ARRB1/NTRK2/DUSP2/TP53/ELK4/FGF13/DUSP7/AKT3/MAP3K3/MEF2C/RAP1B/MAPK1/MAP3K1/PAK2/PDGFRB/CACNA2D3/RELA/DUSP1/FGF7/PPP3CC/TNFRSF1A/RASGRP1/DUSP8/IKBKB/MKNK1/MAP3K14/DUSP14/MAP4K…
KEGG_ASCORBATE_AND_ALDARATE_METABOLISM	KEGG_ASCORBATE_AND_ALDARATE_METABOLISM	11	-0.723649695018208	-1.9766253104042	0.000820310515292034	0.00240231619963546	0.00120879993850946	328	tags=91%, list=2%, signal=89%	UGDH/UGT2A3/UGT1A6/ALDH9A1/ALDH1B1/ALDH3A2/UGT2B28/ALDH7A1/MIOX/ALDH2
KEGG_CYTOSOLIC_DNA_SENSING_PATHWAY	KEGG_CYTOSOLIC_DNA_SENSING_PATHWAY	46	0.445135047691327	1.79444682637323	0.000831570992181506	0.00240231619963546	0.00120879993850946	3323	tags=37%, list=20%, signal=30%	PYCARD/CASP1/CCL5/AIM2/IRF7/IL1B/NFKBIA/CCL4/RIPK3/DDX58/POLR3GL/CXCL10/ADAR/RELA/IKBKB/IL18/NFKB1
KEGG_GLYCOSAMINOGLYCAN_BIOSYNTHESIS_CHONDROITIN_SULFATE	KEGG_GLYCOSAMINOGLYCAN_BIOSYNTHESIS_CHONDROITIN_SULFATE	22	0.583427459385913	1.9559667300641	0.000969447557819225	0.00275686649254842	0.0013872029199058	4058	tags=64%, list=24%, signal=48%	CHST15/CHSY1/CHST7/CHPF2/CHST11/XYLT1/CSGALNACT1/CHST14/DSE/CHSY3/CSGALNACT2/CHST12/UST/XYLT2
KEGG_APOPTOSIS	KEGG_APOPTOSIS	82	0.372192084703129	1.69256705831318	0.00135059026508133	0.00378165274222773	0.00190285592003362	3368	tags=38%, list=20%, signal=30%	BIRC3/CSF2RB/APAF1/IL1R1/MYD88/IL1B/NFKBIA/IL3RA/CASP3/IRAK3/BID/ATM/PRKX/TP53/AKT3/PIK3R3/CASP8/TNFRSF10A/BAX/RELA/CASP7/IRAK4/PPP3CC/TNFRSF1A/IKBKB/MAP3K14/PPP3CA/CASP6/NFKB1/CAPN2/PRKAR2B
KEGG_NEUROACTIVE_LIGAND_RECEPTOR_INTERACTION	KEGG_NEUROACTIVE_LIGAND_RECEPTOR_INTERACTION	188	-0.291751605356683	-1.51818324369785	0.00169492447544417	0.00467388264440665	0.00235180908075985	4455	tags=43%, list=26%, signal=32%	SSTR2/CHRNE/SSTR1/GABRB1/S1PR4/NMUR1/VIPR2/GLRA1/GRM5/AVPR2/GRM2/HTR1F/GABBR2/ADRB3/ADRB1/PTGFR/CALCR/MC1R/AVPR1B/HRH3/HTR1D/PTGER1/GABRD/GRM8/CHRNA6/DRD4/P2RX4/TRPV1/GCGR/TAAR8/CHRM3/HTR5A/PRSS2/GPR156/NPBWR1/CHRNA3/GHRHR/CHRNA2/GABRR2/OPRL1/ADRA1B/GRPR/CCKBR/LPAR3/GRIK5/FSHB/PTH1R/GRIA3/GRM1/NPFFR1/LHB/CHRND/GRIN1/CHRNA10/GLP1R/F2/HTR4/HRH2/DRD2/PTGER3/OPRD1/PRSS3/CHRNB2/MTNR1A/GHR/P2RX2/HTR6/H…
KEGG_CHRONIC_MYELOID_LEUKEMIA	KEGG_CHRONIC_MYELOID_LEUKEMIA	72	0.382016984050603	1.69266790223566	0.00192161599848378	0.00521991211528431	0.00262656075205168	3632	tags=35%, list=21%, signal=27%	RB1/MYC/NFKBIA/GAB2/HDAC1/CBL/CBLB/TGFB2/KRAS/TP53/CTBP2/AKT3/PIK3R3/E2F3/MAPK1/RELA/SMAD4/IKBKB/STAT5A/CDK6/SOS1/NFKB1/CDKN1A/SHC4/TGFBR1
KEGG_TERPENOID_BACKBONE_BIOSYNTHESIS	KEGG_TERPENOID_BACKBONE_BIOSYNTHESIS	15	-0.617890859015405	-1.84830153444238	0.0023265109343797	0.00613659405879864	0.00308781771611036	5587	tags=87%, list=33%, signal=58%	PMVK/HMGCR/IDI2/HMGCS2/FDPS/PDSS1/ACAT2/MVK/DHDDS/PDSS2/MVD/IDI1/ACAT1
KEGG_ECM_RECEPTOR_INTERACTION	KEGG_ECM_RECEPTOR_INTERACTION	79	0.367033386907639	1.65547575167092	0.00231443586798127	0.00613659405879864	0.00308781771611036	4048	tags=46%, list=24%, signal=35%	TNC/THBS2/ITGA4/CD47/LAMC2/VWF/COL4A2/LAMC1/COL4A1/FN1/ITGAV/CD44/COL5A1/COL6A3/AGRN/ITGB8/ITGB6/COL4A4/ITGA3/ITGA5/COL3A1/ITGA8/LAMC3/SV2B/COL1A2/SDC4/SV2A/RELN/LAMA5/LAMA2/COL5A2/ITGA10/SPP1/COMP/LAMB3/COL6A2
KEGG_CALCIUM_SIGNALING_PATHWAY	KEGG_CALCIUM_SIGNALING_PATHWAY	149	-0.300957250066026	-1.51419585084825	0.00432389937106918	0.0112421383647799	0.00565683075613562	3970	tags=39%, list=23%, signal=30%	VDAC3/ADRB3/ADRB1/MYLK2/ADCY9/PTGFR/AVPR1B/CAMK2B/PLCD4/ERBB2/ITPR1/PTGER1/PLCE1/PPID/MYLK3/P2RX4/PDE1B/CHRM3/HTR5A/TNNC1/PHKG1/CACNA1A/ITPR2/CALML5/ADRA1B/GRPR/CCKBR/PRKACG/NOS2/BST1/ERBB3/PLCG2/GRM1/CACNA1I/GRIN1/CAMK2G/ATP2A2/CAMK2A/SLC25A4/HTR4/ADCY1/HRH2/PTGER3/CALM1/ITPKA/PRKCG/CACNA1G/CHP2/P2RX2/HTR6/HTR7/SPHK2/LTB4R2/VDAC1/GRIN2C/CALML3/SLC25A5/CACNA1H
KEGG_GLUTATHIONE_METABOLISM	KEGG_GLUTATHIONE_METABOLISM	47	-0.411460409360712	-1.66040408073253	0.00510304219823356	0.0130810377475846	0.00658213004071638	3726	tags=45%, list=22%, signal=35%	SMS/OPLAH/GSTO2/GGT7/PGD/ODC1/GSS/GSR/MGST1/GCLC/GGCT/GSTM4/IDH2/MGST2/GSTO1/GPX5/GSTA1/GGT6/IDH1/GPX3/GSTA3
KEGG_LINOLEIC_ACID_METABOLISM	KEGG_LINOLEIC_ACID_METABOLISM	20	-0.540700208110574	-1.76289379810781	0.0054773082942097	0.0138454181881412	0.00696675177772287	4166	tags=55%, list=25%, signal=42%	CYP3A5/PLA2G1B/CYP2J2/CYP2C8/CYP3A43/PLA2G12A/ALOX15/PLA2G3/CYP3A4/CYP3A7/PLA2G12B
KEGG_CYSTEINE_AND_METHIONINE_METABOLISM	KEGG_CYSTEINE_AND_METHIONINE_METABOLISM	31	-0.471961337726688	-1.72943302398444	0.00583090379008746	0.0145373217780263	0.00731490453839379	3726	tags=52%, list=22%, signal=40%	SMS/SDS/MTR/AHCYL2/TAT/MTAP/MAT2A/MAT2B/BHMT/MPST/AHCY/CTH/DNMT3L/LDHB/GOT1/ADI1
KEGG_GLYCOSPHINGOLIPID_BIOSYNTHESIS_LACTO_AND_NEOLACTO_SERIES	KEGG_GLYCOSPHINGOLIPID_BIOSYNTHESIS_LACTO_AND_NEOLACTO_SERIES	25	-0.494030056212756	-1.7145667552736	0.00617283950617284	0.0151818485151818	0.00763921816553395	3161	tags=48%, list=19%, signal=39%	FUT2/B4GALT2/GCNT2/ST3GAL3/ABO/ST3GAL6/FUT3/FUT6/B4GALT4/FUT5/B3GNT4/FUT7
KEGG_PANTOTHENATE_AND_COA_BIOSYNTHESIS	KEGG_PANTOTHENATE_AND_COA_BIOSYNTHESIS	16	-0.578963949252476	-1.76877982174553	0.00644153816123365	0.015631465937927	0.00786545712319056	2568	tags=50%, list=15%, signal=42%	VNN1/BCAT2/ENPP3/UPB1/COASY/PANK1/PPCS/DPYS
KEGG_GAP_JUNCTION	KEGG_GAP_JUNCTION	78	0.347531137333689	1.56429188897233	0.00714723299979579	0.0171157421837215	0.00861231677260712	2425	tags=27%, list=14%, signal=23%	TUBA1A/PRKCB/TUBA1B/TUBB6/GNAQ/ADCY7/LPAR1/TUBB/PDGFRA/TUBA1C/PLCB4/GJA1/PDGFA/PRKX/GNAI2/KRAS/HTR2B/ADCY4/MAPK1/ITPR3/PDGFRB
KEGG_PENTOSE_AND_GLUCURONATE_INTERCONVERSIONS	KEGG_PENTOSE_AND_GLUCURONATE_INTERCONVERSIONS	13	-0.598779868315188	-1.71470797364129	0.0103738500685066	0.0245200092528337	0.0123380034991124	1216	tags=69%, list=7%, signal=64%	UGDH/UGT2A3/UGT1A6/XYLB/GUSB/DHDH/DCXR/UGT2B28/CRYL1
KEGG_SELENOAMINO_ACID_METABOLISM	KEGG_SELENOAMINO_ACID_METABOLISM	23	-0.485581901535462	-1.64839943104994	0.0118423607066589	0.0276321749822041	0.0139039862547817	3731	tags=52%, list=22%, signal=41%	TRMT11/GGT7/AHCYL2/METTL6/SCLY/MAT2A/MAT2B/SEPHS1/AHCY/CTH/SEPHS2/GGT6
KEGG_DRUG_METABOLISM_OTHER_ENZYMES	KEGG_DRUG_METABOLISM_OTHER_ENZYMES	36	-0.423420952335031	-1.60245304406572	0.0121544795138208	0.0280014591331062	0.0140898030340095	4259	tags=56%, list=25%, signal=42%	CYP2A7/UMPS/CYP3A5/UGT2A3/CYP3A43/UGT1A6/UCKL1/NAT1/UPB1/CYP2A6/UCK1/GUSB/CES2/UPP2/TPMT/CYP2A13/UGT2B28/CYP3A4/DPYS/CYP3A7
KEGG_PORPHYRIN_AND_CHLOROPHYLL_METABOLISM	KEGG_PORPHYRIN_AND_CHLOROPHYLL_METABOLISM	25	-0.471936315440358	-1.6378888427628	0.0123456790123457	0.0280864197530864	0.0141325536062378	4206	tags=60%, list=25%, signal=45%	HMBS/ALAS2/UGT2A3/MMAB/UGT1A6/HMOX2/FTH1/FECH/EARS2/UROS/BLVRB/UROD/GUSB/UGT2B28/ALAD
KEGG_GLYCEROLIPID_METABOLISM	KEGG_GLYCEROLIPID_METABOLISM	39	-0.4062460875827	-1.57045586527338	0.0145377011048653	0.0326649580380924	0.0164363872140777	3933	tags=46%, list=23%, signal=36%	LPL/DGKI/DGAT2/PNLIP/DGKB/CEL/ALDH9A1/LCLAT1/GLYCTK/AKR1A1/PNLIPRP1/AGPAT3/GK/ALDH1B1/ALDH3A2/PNPLA3/ALDH7A1/ALDH2
KEGG_NITROGEN_METABOLISM	KEGG_NITROGEN_METABOLISM	22	-0.474650784536621	-1.58886370375617	0.0198598130841121	0.0440790973330294	0.0221797655753242	4350	tags=64%, list=26%, signal=47%	GLS/CA8/CA1/CA4/CA13/GLS2/CA7/GLUD2/CA9/CA12/GLUD1/CA2/CTH/AMT
KEGG_PRION_DISEASES	KEGG_PRION_DISEASES	34	0.412607950762133	1.55215026329993	0.0215428805908904	0.0472386056330369	0.0237695702144257	2887	tags=35%, list=17%, signal=29%	C1QC/C1QB/CCL5/C6/EGR1/IL1B/LAMC1/PRKX/HSPA5/MAPK1/BAX/C7
